# Supplementary material for: Integrated Weighted Gene Co-Expression Network and Single-Cell RNA Sequencing Analyses Reveal the Prognostic Significance of Hypoxia in Gastric Cancer
Source: Biomedicines. 2026 Feb 13;14(2):425. doi: 10.3390/biomedicines14020425 (PMC12937755; doi:10.3390/biomedicines14020425)
Supplement: Supplementary file 1 [file biomedicines-14-00425-s001.zip]

Archive with 3 entries (3 files):
- Supplementary Figure S1.pdf
- Supplementary File S1.txt
- Supplementary File S2.pdf
