# Supplementary material for: Integrated Weighted Gene Co-Expression Network and Single-Cell RNA Sequencing Analyses Reveal the Prognostic Significance of Hypoxia in Gastric Cancer
Source: Biomedicines. 2026 Feb 13;14(2):425. doi: 10.3390/biomedicines14020425 (PMC12937755; doi:10.3390/biomedicines14020425)
Supplement: Supplementary file 1 [file biomedicines-14-00425-s001.zip › Supplementary File S1.txt]

p_val	avg_log2FC	pct.1	pct.2	p_val_adj	cluster	gene
0	5.51422668054123	0.968	0.305	0	Neutrophils	CXCL8
0	5.39725034935786	0.844	0.096	0	Neutrophils	S100A8
0	5.28212707256002	0.916	0.137	0	Neutrophils	S100A9
0	4.77181384041592	0.861	0.023	0	Neutrophils	FCGR3B
0	4.70591932419589	0.883	0.156	0	Neutrophils	PLEK
0	4.56496140072924	0.964	0.138	0	Neutrophils	G0S2
0	4.52834429500763	0.997	0.526	0	Neutrophils	NAMPT
0	4.47419339712576	0.862	0.11	0	Neutrophils	IL1B
0	4.43680833169008	0.736	0.079	0	Neutrophils	MNDA
0	4.40784997255824	0.69	0.022	0	Neutrophils	HCAR3
0	4.37792076279414	0.866	0.059	0	Neutrophils	CSF3R
0	4.28175905032929	0.74	0.081	0	Neutrophils	PTGS2
0	4.24617821922317	0.919	0.19	0	Neutrophils	BCL2A1
0	4.08938777082626	0.62	0.082	0	Neutrophils	IL1RN
0	3.99607575506723	0.987	0.441	0	Neutrophils	SOD2
0	3.73652708462749	0.615	0.009	0	Neutrophils	CXCR2
0	3.73377163069869	0.746	0.061	0	Neutrophils	AQP9
0	3.70976198834631	0.813	0.191	0	Neutrophils	SLC25A37
0	3.68738944430622	0.646	0.033	0	Neutrophils	HCAR2
0	3.62191797316972	0.659	0.09	0	Neutrophils	GCA
0	3.58378425686516	0.421	0.006	0	Neutrophils	PROK2
0	3.57632679273299	0.93	0.528	0	Neutrophils	IFITM2
0	3.55701511085414	0.64	0.083	0	Neutrophils	OSM
0	3.53192380335218	0.674	0.221	0	Neutrophils	PPIF
0	3.53129056033963	0.895	0.432	0	Neutrophils	IVNS1ABP
0	3.49510055963116	0.944	0.482	0	Neutrophils	LITAF
0	3.46830743115326	0.638	0.103	0	Neutrophils	ACSL1
0	3.36662162262868	0.675	0.176	0	Neutrophils	BASP1
0	3.34692523154004	0.856	0.334	0	Neutrophils	LCP2
0	3.33779215141394	0.991	0.772	0	Neutrophils	SRGN
0	3.33758465043739	0.985	0.711	0	Neutrophils	SAT1
0	3.33625830695065	0.654	0.111	0	Neutrophils	PHACTR1
0	3.32683513833116	0.583	0.031	0	Neutrophils	FPR2
0	3.29014251627881	0.52	0.066	0	Neutrophils	TNFAIP6
0	3.24826566555652	0.662	0.062	0	Neutrophils	FPR1
0	3.22717262971091	0.49	0.009	0	Neutrophils	FFAR2
0	3.20199111358381	0.695	0.233	0	Neutrophils	BCL6
0	3.17952776238484	0.659	0.13	0	Neutrophils	TRIB1
0	3.1661917042997	0.836	0.194	0	Neutrophils	PLAUR
0	3.13778263612942	0.747	0.101	0	Neutrophils	FCGR2A
0	3.10556796050972	0.783	0.289	0	Neutrophils	RNF149
0	3.10388385479217	0.528	0.057	0	Neutrophils	LRRK2
0	3.10275319001068	0.76	0.234	0	Neutrophils	GLUL
0	3.0826247737821	0.802	0.401	0	Neutrophils	NABP1
0	3.02708851379397	0.695	0.163	0	Neutrophils	GK
0	3.02649793811298	0.731	0.112	0	Neutrophils	SERPINA1
0	3.01764016705435	0.806	0.46	0	Neutrophils	PDE4B
0	3.00658253997379	0.844	0.483	0	Neutrophils	CD55
0	2.99360766646239	0.808	0.317	0	Neutrophils	IER3
0	2.98452803992019	0.484	0.028	0	Neutrophils	VNN2
0	2.94590518606837	0.639	0.183	0	Neutrophils	ICAM1
0	2.91936185651581	0.799	0.317	0	Neutrophils	MXD1
0	2.89009200962214	0.488	0.037	0	Neutrophils	LUCAT1
0	2.85581427237272	0.978	0.88	0	Neutrophils	NEAT1
0	2.85214944457592	0.999	0.916	0	Neutrophils	FTH1
0	2.82739713103926	0.6	0.083	0	Neutrophils	C5AR1
0	2.82607002848888	0.442	0.01	0	Neutrophils	CMTM2
0	2.82525158797121	0.606	0.217	0	Neutrophils	SELL
0	2.81039400962326	0.545	0.072	0	Neutrophils	CSF2RB
0	2.78312671204667	0.689	0.2	0	Neutrophils	LYN
0	2.75647097163212	0.554	0.113	0	Neutrophils	MBOAT7
0	2.74625880463098	0.572	0.096	0	Neutrophils	LST1
0	2.74430506159987	0.578	0.083	0	Neutrophils	NCF2
0	2.73657573304745	0.769	0.358	0	Neutrophils	CEBPB
0	2.73482114092919	0.503	0.05	0	Neutrophils	TREM1
0	2.72466744302377	0.543	0.08	0	Neutrophils	CLEC7A
0	2.62625875525107	0.537	0.084	0	Neutrophils	IGSF6
0	2.57626926333549	0.554	0.148	0	Neutrophils	TMEM154
0	2.57328587765497	0.932	0.853	0	Neutrophils	H3F3A
0	2.48068772652256	0.685	0.357	0	Neutrophils	CMTM6
0	2.46650022703756	0.666	0.251	0	Neutrophils	MARCKS
0	2.45063090013012	0.732	0.306	0	Neutrophils	ALOX5AP
0	2.41821985643379	0.809	0.467	0	Neutrophils	SDCBP
0	2.41494021906521	0.867	0.655	0	Neutrophils	FOS
0	2.39212023141436	0.802	0.406	0	Neutrophils	CTSS
0	2.38479511358999	0.882	0.677	0	Neutrophils	ITM2B
0	2.22973323388573	0.843	0.59	0	Neutrophils	DUSP1
0	2.09061650653517	0.682	0.169	0	Neutrophils	TYROBP
0	1.49978452121465	0.957	0.905	0	Neutrophils	H3F3B
0	0.933278840246801	0.935	0.847	0	Neutrophils	FTL
0	0.826010905877738	0.999	0.982	0	Neutrophils	B2M
0	-1.0469272167029	0.812	0.951	0	Neutrophils	MT-ND3
0	-1.07612819958146	0.817	0.956	0	Neutrophils	MT-ATP6
0	-1.3385804330401	0.035	0.538	0	Neutrophils	C11orf58
0	-1.3797692367698	0.111	0.67	0	Neutrophils	SRSF2
0	-1.40644697614902	0.035	0.536	0	Neutrophils	SLC25A5
0	-1.40991163355017	0.06	0.598	0	Neutrophils	COMMD6
0	-1.41283903836964	0.049	0.583	0	Neutrophils	EIF1AX
0	-1.41426774916225	0.099	0.684	0	Neutrophils	SET
0	-1.41444100628633	0.029	0.539	0	Neutrophils	UQCRH
0	-1.4160002894788	0.099	0.676	0	Neutrophils	HNRNPDL
0	-1.41844801581611	0.015	0.494	0	Neutrophils	SNRPD2
0	-1.41938930773855	0.128	0.69	0	Neutrophils	HNRNPH1
0	-1.43499529195386	0.021	0.513	0	Neutrophils	RAN
0	-1.44291307307583	0.028	0.526	0	Neutrophils	EDF1
0	-1.46785258471296	0.075	0.649	0	Neutrophils	OST4
0	-1.47462140711863	0.377	0.886	0	Neutrophils	UBA52
0	-1.48714502158486	0.032	0.551	0	Neutrophils	MTDH
0	-1.49918744973239	0.114	0.714	0	Neutrophils	ATP5MG
0	-1.51551563480175	0.443	0.915	0	Neutrophils	FAU
0	-1.52343446551509	0.027	0.555	0	Neutrophils	ST13
0	-1.54133464768726	0.092	0.699	0	Neutrophils	RPS26
0	-1.55853799908652	0.039	0.559	0	Neutrophils	AAK1
0	-1.56481290282037	0.108	0.741	0	Neutrophils	RPL36AL
0	-1.57467629817709	0.021	0.555	0	Neutrophils	SLC25A6
0	-1.57615500895412	0.02	0.514	0	Neutrophils	NASP
0	-1.58252691615366	0.037	0.583	0	Neutrophils	HMGN1
0	-1.58440865534351	0.099	0.708	0	Neutrophils	EEF2
0	-1.58758058547275	0.006	0.508	0	Neutrophils	AES
0	-1.61311478431239	0.012	0.493	0	Neutrophils	EIF5B
0	-1.61558251840511	0.123	0.737	0	Neutrophils	PFDN5
0	-1.62339493480156	0.01	0.494	0	Neutrophils	KMT2A
0	-1.62941833540454	0.016	0.542	0	Neutrophils	NSA2
0	-1.64692483501353	0.018	0.534	0	Neutrophils	NUCKS1
0	-1.64734626760236	0.035	0.589	0	Neutrophils	KTN1
0	-1.66112768965484	0.009	0.521	0	Neutrophils	LDHB
0	-1.67112507191606	0.134	0.761	0	Neutrophils	UQCRB
0	-1.67721036442062	0.081	0.711	0	Neutrophils	COX4I1
0	-1.67833612977851	0.008	0.501	0	Neutrophils	NOP53
0	-1.73628475455454	0.019	0.576	0	Neutrophils	RBMX
0	-1.7441422625746	0.041	0.654	0	Neutrophils	HINT1
0	-1.75869776710704	0.02	0.548	0	Neutrophils	RPS17
0	-1.76811210706457	0.024	0.594	0	Neutrophils	NDUFA4
0	-1.77221096304164	0.068	0.688	0	Neutrophils	YBX1
0	-1.7736989797474	0.037	0.643	0	Neutrophils	ATP5MC2
0	-1.77646693523214	0.217	0.857	0	Neutrophils	CALM1
0	-1.7781049954203	0.025	0.627	0	Neutrophils	COX6C
0	-1.81897653795056	0.227	0.795	0	Neutrophils	ZFP36L2
0	-1.82221727527094	0.07	0.605	0	Neutrophils	EZR
0	-1.84222158239575	0.03	0.55	0	Neutrophils	CYCS
0	-1.84336721617293	0.084	0.628	0	Neutrophils	HSPE1
0	-1.84415492476162	0.078	0.669	0	Neutrophils	HSP90B1
0	-1.84534688499745	0.018	0.588	0	Neutrophils	EIF3E
0	-1.8550633460305	0.03	0.595	0	Neutrophils	SNHG8
0	-1.85716817154383	0.021	0.498	0	Neutrophils	AHNAK
0	-1.86516869018345	0.023	0.615	0	Neutrophils	SOD1
0	-1.87059844813696	0.181	0.798	0	Neutrophils	UBB
0	-1.87365632902456	0.031	0.596	0	Neutrophils	CALR
0	-1.9470326177707	0.029	0.525	0	Neutrophils	NR4A1
0	-1.95087378204644	0.025	0.531	0	Neutrophils	SSR4
0	-1.9526518542177	0.081	0.642	0	Neutrophils	HSPD1
0	-1.95818174437896	0.65	0.958	0	Neutrophils	MT-CO1
0	-1.96830149661343	0.177	0.808	0	Neutrophils	HSPA8
0	-1.98099528973143	0.016	0.627	0	Neutrophils	DDX24
0	-2.02467071586821	0.038	0.681	0	Neutrophils	DYNLL1
0	-2.02612402528047	0.053	0.644	0	Neutrophils	SRSF7
0	-2.03886105144514	0.068	0.608	0	Neutrophils	HSPH1
0	-2.05444592247808	0.049	0.733	0	Neutrophils	BTF3
0	-2.06887939075539	0.042	0.718	0	Neutrophils	SERBP1
0	-2.0820025731652	0.05	0.742	0	Neutrophils	NCL
0	-2.14496050712636	0.015	0.585	0	Neutrophils	ETS1
0	-2.17432691844037	0.041	0.708	0	Neutrophils	NAP1L1
0	-2.18140555012354	0.062	0.615	0	Neutrophils	S100A10
0	-2.19662074146249	0.038	0.684	0	Neutrophils	TOMM7
0	-2.24847720058882	0.035	0.714	0	Neutrophils	HNRNPA1
0	-2.24903276205671	0.036	0.754	0	Neutrophils	COX7C
0	-2.25290962395572	0.005	0.466	0	Neutrophils	TRAC
0	-2.26323309088505	0.247	0.855	0	Neutrophils	HSP90AB1
0	-2.26763541868292	0.005	0.481	0	Neutrophils	CD3D
0	-2.32308853188875	0.156	0.853	0	Neutrophils	NACA
0	-2.3698042106573	0.042	0.721	0	Neutrophils	NPM1
0	-2.37279037647016	0.024	0.524	0	Neutrophils	ITGB1
0	-2.39634473368199	0.297	0.936	0	Neutrophils	RPS11
0	-2.46381555992797	0.006	0.543	0	Neutrophils	HIST1H4C
0	-2.52041436571861	0.222	0.889	0	Neutrophils	RPL23
0	-2.53865308833013	0.019	0.558	0	Neutrophils	ZNF331
0	-2.64027704837168	0.049	0.816	0	Neutrophils	PPIA
0	-2.6519822728507	0.396	0.974	0	Neutrophils	RPL28
0	-2.656018234815	0.043	0.579	0	Neutrophils	RPS10
0	-2.66191304873884	0.023	0.757	0	Neutrophils	RPL4
0	-2.6971744013713	0.115	0.84	0	Neutrophils	RPL7
0	-2.71814915281262	0.295	0.964	0	Neutrophils	TMSB10
0	-2.72373696137288	0.087	0.84	0	Neutrophils	RPL27
0	-2.73847091131959	0.052	0.796	0	Neutrophils	RPLP0
0	-2.74848623704421	0.04	0.717	0	Neutrophils	EEF1B2
0	-2.74895797158164	0.05	0.824	0	Neutrophils	RACK1
0	-2.75051760805378	0.385	0.963	0	Neutrophils	RPL39
0	-2.76639709371733	0.13	0.896	0	Neutrophils	RPL8
0	-2.77419167528554	0.057	0.801	0	Neutrophils	RPS5
0	-2.78424168200582	0.1	0.704	0	Neutrophils	JUN
0	-2.855913628767	0.347	0.953	0	Neutrophils	RPL30
0	-2.88314408265035	0.007	0.613	0	Neutrophils	CD52
0	-2.89457826920561	0.173	0.907	0	Neutrophils	RPS25
0	-2.95162460390947	0.154	0.919	0	Neutrophils	RPS16
0	-2.96676338601561	0.484	0.987	0	Neutrophils	RPL41
0	-2.98006456059872	0.006	0.512	0	Neutrophils	CD2
0	-2.98403809188398	0.171	0.936	0	Neutrophils	RPL38
0	-3.00623542840029	0.115	0.902	0	Neutrophils	RPL24
0	-3.05242591893598	0.102	0.89	0	Neutrophils	RPS7
0	-3.08657127166132	0.053	0.857	0	Neutrophils	RPL31
0	-3.08896506444364	0.202	0.956	0	Neutrophils	RPS24
0	-3.09143040794149	0.177	0.913	0	Neutrophils	RPL9
0	-3.10048058355932	0.014	0.5	0	Neutrophils	RGS1
0	-3.12660592268104	0.252	0.945	0	Neutrophils	RPS27A
0	-3.17045546039459	0.066	0.91	0	Neutrophils	RPL35
0	-3.17815095249451	0.126	0.937	0	Neutrophils	RPL15
0	-3.18245099308038	0.068	0.9	0	Neutrophils	RPL29
0	-3.20341758608858	0.243	0.931	0	Neutrophils	RPL21
0	-3.21019635121521	0.265	0.952	0	Neutrophils	RPL34
0	-3.21142744239482	0.197	0.949	0	Neutrophils	RPS2
0	-3.22823951086518	0.107	0.887	0	Neutrophils	RPS13
0	-3.23434748928356	0.038	0.844	0	Neutrophils	RPL10A
0	-3.25105370960245	0.144	0.941	0	Neutrophils	RPL27A
0	-3.25115523313028	0.031	0.834	0	Neutrophils	RPSA
0	-3.2515295877121	0.276	0.965	0	Neutrophils	RPL37
0	-3.25943499928015	0.088	0.904	0	Neutrophils	RPL18
0	-3.26260017129581	0.077	0.916	0	Neutrophils	RPL7A
0	-3.26307254934207	0.368	0.989	0	Neutrophils	EEF1A1
0	-3.26385275482666	0.084	0.903	0	Neutrophils	RPL14
0	-3.29388669895582	0.042	0.858	0	Neutrophils	RPL22
0	-3.30782783146254	0.196	0.953	0	Neutrophils	RPS28
0	-3.31008216203466	0.119	0.945	0	Neutrophils	RPS15
0	-3.31064610819834	0.095	0.915	0	Neutrophils	RPL12
0	-3.32247783517231	0.105	0.926	0	Neutrophils	RPL35A
0	-3.33209134507658	0.07	0.911	0	Neutrophils	RPL6
0	-3.34508236727483	0.053	0.854	0	Neutrophils	RPL5
0	-3.3562181751119	0.031	0.706	0	Neutrophils	IL32
0	-3.35973822040256	0.078	0.9	0	Neutrophils	RPS20
0	-3.36755760719582	0.216	0.979	0	Neutrophils	PTMA
0	-3.41082253881174	0.089	0.938	0	Neutrophils	RPL36
0	-3.41728853372063	0.136	0.918	0	Neutrophils	RPS6
0	-3.43408866225887	0.079	0.9	0	Neutrophils	RPS21
0	-3.44400076996568	0.12	0.941	0	Neutrophils	RPLP2
0	-3.44729579949241	0.073	0.923	0	Neutrophils	RPS4X
0	-3.44820551095193	0.078	0.873	0	Neutrophils	RPL26
0	-3.4694169802727	0.134	0.942	0	Neutrophils	RPL19
0	-3.47792118296237	0.117	0.922	0	Neutrophils	RPS3
0	-3.51405958552399	0.157	0.921	0	Neutrophils	RPS3A
0	-3.54099293444935	0.103	0.949	0	Neutrophils	RPL18A
0	-3.54944854418479	0.144	0.935	0	Neutrophils	RPS15A
0	-3.58151503275777	0.189	0.966	0	Neutrophils	RPL13A
0	-3.58917996064656	0.071	0.904	0	Neutrophils	RPL3
0	-3.59652250337788	0.15	0.955	0	Neutrophils	RPS14
0	-3.63516522981958	0.146	0.946	0	Neutrophils	RPL32
0	-3.63552725488598	0.302	0.986	0	Neutrophils	RPLP1
0	-3.63582386229745	0.125	0.951	0	Neutrophils	RPL11
0	-3.68493411022463	0.121	0.962	0	Neutrophils	RPL37A
0	-3.70497287606254	0.084	0.94	0	Neutrophils	RPL23A
0	-3.71606484913713	0.386	0.981	0	Neutrophils	RPS27
0	-3.74001747473617	0.119	0.96	0	Neutrophils	RPS19
0	-3.8007239105269	0.083	0.928	0	Neutrophils	RPS23
0	-3.90454005355602	0.094	0.957	0	Neutrophils	RPS8
0	-3.99584681897916	0.139	0.971	0	Neutrophils	RPL13
0	-4.00185689290953	0.136	0.966	0	Neutrophils	RPL10
0	-4.01893156665854	0.264	0.977	0	Neutrophils	RPS29
0	-4.07187537743682	0.119	0.964	0	Neutrophils	RPS18
0	-4.07403614285243	0.13	0.957	0	Neutrophils	RPS12
6.8401062802327e-308	2.5929733357126	0.61	0.245	1.69518353943007e-303	Neutrophils	PELI1
9.59066154038412e-304	-2.0642472606746	0.006	0.461	2.3768536495534e-299	Neutrophils	RGCC
1.48536904870449e-303	-1.93760081569006	0.016	0.484	3.68119011340435e-299	Neutrophils	RUNX3
1.53363771790019e-303	-1.46047961974581	0.013	0.478	3.80081435627205e-299	Neutrophils	NDUFS5
2.61428113163469e-302	-1.84225119714081	0.002	0.452	6.47897292853026e-298	Neutrophils	FYN
3.55126531271509e-302	-1.37611210343664	0.054	0.56	8.8011008245018e-298	Neutrophils	HNRNPM
1.12666918085294e-301	-1.67125678183871	0.068	0.576	2.79222423090784e-297	Neutrophils	ATP1B3
2.71720905940898e-301	2.37615374487368	0.385	0.031	6.73405921193329e-297	Neutrophils	AC245128.3
9.77453052656687e-301	-1.29676539235538	0.082	0.614	2.42242190039907e-296	Neutrophils	SRRM1
2.65412245473587e-300	2.98762193186823	0.608	0.25	6.57771167957191e-296	Neutrophils	TAGAP
8.60580596270775e-300	-1.4312782225053	0.026	0.502	2.13277689173786e-295	Neutrophils	PRPF4B
2.34496114346336e-298	-2.30114213210516	0.007	0.457	5.81151720184525e-294	Neutrophils	TRBC2
2.22987025592826e-295	2.16634059698979	0.322	0.004	5.526287455267e-291	Neutrophils	CXCR1
3.89102218898382e-295	-1.32811329448374	0.175	0.737	9.64312029095861e-291	Neutrophils	EEF1D
2.99236279915832e-294	2.13229645065934	0.81	0.699	7.41597272515406e-290	Neutrophils	ZFP36
8.77659958065151e-294	2.74967222032902	0.388	0.036	2.17510467407286e-289	Neutrophils	IL1R2
4.65802352012226e-293	-1.39348487945765	0.189	0.751	1.1543979689919e-288	Neutrophils	SRP14
2.69784543668763e-291	-1.53214713982026	0.003	0.442	6.68607034574295e-287	Neutrophils	C12orf57
2.83726195375945e-291	-1.60520937172956	0.028	0.497	7.03158630000204e-287	Neutrophils	PRDX1
1.09685801947298e-290	-1.36762410943314	0.027	0.494	2.71834322965988e-286	Neutrophils	ANP32B
4.87528060517921e-290	-1.34286986554141	0.007	0.45	1.20824079238156e-285	Neutrophils	MZT2B
5.37649944374236e-288	-1.56266030931912	0.029	0.492	1.33245785714267e-283	Neutrophils	PPIB
1.36092689707004e-287	-1.54710080420314	0.301	0.823	3.37278512900868e-283	Neutrophils	GAPDH
3.13656194746131e-286	-1.77749224944425	0.026	0.481	7.77334147439337e-282	Neutrophils	HCST
2.96742757481461e-284	2.94360319583945	0.344	0.018	7.35417575866305e-280	Neutrophils	S100A12
5.17443918367903e-284	2.61758930251648	0.585	0.239	1.28238126289117e-279	Neutrophils	SORL1
2.47486424951499e-282	-2.0378063271253	0.003	0.429	6.133456069573e-278	Neutrophils	CD3G
4.39765716206295e-282	2.3381689055112	0.795	0.686	1.08987137447406e-277	Neutrophils	ZFP36L1
5.50198233192704e-281	-1.84650700386651	0.004	0.431	1.36355628132148e-276	Neutrophils	CD3E
1.76747597782307e-280	-1.41451179824289	0.03	0.489	4.38033571583892e-276	Neutrophils	EIF3J
1.80054377264083e-280	-2.23240989477145	0.029	0.476	4.46228763173576e-276	Neutrophils	XIST
2.69997181922396e-280	2.17249155477582	0.333	0.015	6.69134015958275e-276	Neutrophils	KCNJ15
2.7181962802823e-279	1.48787658482885	0.8	0.533	6.73650584142362e-275	Neutrophils	S100A11
3.87346254279196e-279	-1.23217438237849	0.059	0.547	9.59960221980132e-275	Neutrophils	LUC7L3
4.28749819441418e-279	2.23308782731054	0.601	0.24	1.06257067752167e-274	Neutrophils	FAM129A
3.33755653538539e-278	-1.3659454195552	0.109	0.625	8.27146636164562e-274	Neutrophils	PSMA7
5.40987526654656e-278	-1.28037627124941	0.018	0.462	1.34072938730823e-273	Neutrophils	HNRNPAB
7.99474217178827e-278	2.55918765676668	0.56	0.198	1.98133695243429e-273	Neutrophils	ETS2
1.88835114750176e-277	-1.19052062366024	0.042	0.511	4.67990064885362e-273	Neutrophils	SNRPG
6.37700157187399e-277	-1.32220610062647	0.015	0.452	1.58041229955753e-272	Neutrophils	TTC3
1.17553950940735e-276	-1.19236138566661	0.036	0.498	2.91333956616423e-272	Neutrophils	EIF3K
2.84353382306607e-276	2.26466420036678	0.455	0.091	7.04712987370465e-272	Neutrophils	ITGAX
3.3960196012781e-276	0.89165174634041	0.975	0.961	8.41635537784752e-272	Neutrophils	HLA-B
5.74610866764492e-276	-1.47418130939422	0.005	0.429	1.42405811110244e-271	Neutrophils	CD99
2.24212491633363e-274	-2.56725875718801	0.028	0.466	5.55665818014965e-270	Neutrophils	LGALS1
3.43865473211398e-272	-1.32867941529989	0.284	0.842	8.52201802259807e-268	Neutrophils	HMGB1
1.27269547900168e-271	-1.11312451715914	0.209	0.777	3.15412120560986e-267	Neutrophils	SON
1.93052668535643e-271	2.286234115233	0.643	0.351	4.78442428431884e-267	Neutrophils	CSRNP1
8.26423388856017e-271	2.26741433591941	0.338	0.021	2.04812508460187e-266	Neutrophils	STEAP4
3.63605900676546e-270	-1.17082959690359	0.024	0.465	9.01124503646685e-266	Neutrophils	TOMM20
1.76244061282134e-269	-1.51621947859375	0.006	0.422	4.36785657075512e-265	Neutrophils	EVL
1.47126376020862e-268	-1.09980613159003	0.075	0.571	3.64623297692501e-264	Neutrophils	SRSF11
5.70273118182902e-268	-1.35511499366929	0.01	0.429	1.41330786879268e-263	Neutrophils	NDUFB2
1.05473421292501e-267	-1.17437366602659	0.013	0.436	2.61394779989205e-263	Neutrophils	EIF3F
4.69910329364289e-267	-1.30953019539106	0.199	0.729	1.16457876926352e-262	Neutrophils	BRD2
6.77640198965425e-267	2.07733242847272	0.317	0.012	1.67939570509601e-262	Neutrophils	ADGRG3
6.87306936328085e-267	-1.16396180870936	0.056	0.529	1.70335278030189e-262	Neutrophils	DHX36
9.13467155405630e-265	-1.4228317778351	0.09	0.573	2.26384565124177e-260	Neutrophils	TUBB4B
1.08988002835013e-264	-1.43664827957457	0.04	0.49	2.70104967426013e-260	Neutrophils	RPS27L
1.71507551777067e-264	-1.27850703069727	0.007	0.419	4.25047165569105e-260	Neutrophils	APRT
1.95451216394142e-264	-1.31963139003731	0.081	0.566	4.84386749589602e-260	Neutrophils	ATP5ME
2.2603492084051e-263	-1.29399107262797	0.021	0.448	5.60182344319036e-259	Neutrophils	MT-ND6
3.0010712527727e-263	-1.10152931151285	0.133	0.662	7.43755488574658e-259	Neutrophils	CLK1
8.42182522571059e-263	2.00751307231512	0.734	0.572	2.08718094568785e-258	Neutrophils	SMCHD1
1.06437424365998e-262	-1.3081168005467	0.025	0.457	2.63783868806252e-258	Neutrophils	PARK7
7.95816306115784e-262	-1.56340366190066	0.006	0.415	1.97227155144675e-257	Neutrophils	CD81
1.4389067424634e-261	-1.47685802187817	0.03	0.466	3.56604257984705e-257	Neutrophils	CCND2
7.60468912448156e-261	-1.7019057308212	0.003	0.406	1.88467010572026e-256	Neutrophils	ARL4C
8.12415947322257e-261	-1.19750179759113	0.068	0.541	2.01341044224875e-256	Neutrophils	PRPF38B
1.3731201747896e-260	1.33164920306393	0.934	0.953	3.40300372918106e-256	Neutrophils	ACTB
2.5431994663494e-260	1.70624167567787	0.839	0.707	6.30281123745372e-256	Neutrophils	NFKBIA
5.64994561861944e-260	-1.29799730374434	0.011	0.423	1.40022602266246e-255	Neutrophils	PA2G4
2.12648525901173e-259	-1.15664279811523	0.067	0.54	5.27006841740877e-255	Neutrophils	TAF1D
2.67995581721129e-259	-1.37466496633573	0.025	0.452	6.64173450179473e-255	Neutrophils	CDKN1B
1.35381013697742e-258	2.31464054900331	0.697	0.482	3.35514766247115e-254	Neutrophils	NFKBIZ
1.91953047266994e-258	-1.33145162459805	0.025	0.451	4.7571723704179e-254	Neutrophils	POLR2L
3.1931875336947e-257	2.62441511377268	0.402	0.066	7.91367666475557e-253	Neutrophils	ADM
2.09379085581436e-256	2.74646364608543	0.65	0.405	5.18904187796473e-252	Neutrophils	SOCS3
2.3813837979529e-256	2.20747308999339	0.399	0.065	5.90178346646666e-252	Neutrophils	LILRB3
1.25811771312658e-254	-1.09432377071367	0.032	0.465	3.1179931284416e-250	Neutrophils	EIF3H
2.15203093919115e-254	-1.20690192022354	0.03	0.46	5.33337827659742e-250	Neutrophils	PNN
1.57804312275825e-253	2.3340730199147	0.375	0.051	3.91086427113176e-249	Neutrophils	TLR4
1.72485012307546e-253	-1.17578489836155	0.064	0.526	4.27469606001792e-249	Neutrophils	YWHAE
3.31017164545861e-253	-1.16808217058674	0.023	0.441	8.20359838894007e-249	Neutrophils	SNU13
3.67220884828869e-253	-1.13919914866631	0.13	0.641	9.10083518871385e-249	Neutrophils	CHCHD2
6.56039113124319e-253	-1.96860769432088	0.183	0.664	1.625861734056e-248	Neutrophils	CD74
1.58502648887402e-251	-1.04933751738492	0.079	0.557	3.92817114737648e-247	Neutrophils	AKAP9
4.18625475465341e-251	-1.05592713053787	0.076	0.55	1.03747951584576e-246	Neutrophils	PTGES3
9.72582292016119e-249	-1.1098814223328	0.21	0.746	2.41035069430355e-244	Neutrophils	GNAS
1.06672962183669e-248	-1.1325339755996	0.083	0.556	2.64367602179787e-244	Neutrophils	EIF3A
1.35485830578414e-247	-1.3033208909061	0.012	0.41	3.35774533922483e-243	Neutrophils	PABPC4
1.39393338563759e-247	-1.25878167917111	0.011	0.409	3.45458510962564e-243	Neutrophils	SNRPF
1.4598733809672e-247	-1.0011621858606	0.051	0.498	3.61800420005101e-243	Neutrophils	RBM3
2.5543117057495e-247	-1.15539990420024	0.023	0.436	6.33035070035898e-243	Neutrophils	G3BP1
1.11218069146656e-246	-1.24845001238054	0.021	0.429	2.75631740766157e-242	Neutrophils	SEPT6
1.96767215963201e-246	-1.16164591878204	0.885	0.97	4.87648191321601e-242	Neutrophils	TMSB4X
4.04055467224644e-246	-1.20604056406422	0.075	0.535	1.00137066442284e-241	Neutrophils	ARF6
6.18392125939045e-246	-1.31580262166635	0.008	0.399	1.53256120571473e-241	Neutrophils	METAP2
6.95731789453739e-246	-1.15288979302793	0.022	0.43	1.7242320938032e-241	Neutrophils	ATP5F1D
7.28524049524374e-246	2.28696124927602	0.308	0.018	1.80550115193626e-241	Neutrophils	MME
1.06584507175748e-245	-1.07022751093481	0.143	0.653	2.64148384133655e-241	Neutrophils	SKP1
3.86179632281468e-245	1.72655091120238	0.724	0.519	9.57068982683161e-241	Neutrophils	KDM6B
4.86983623105961e-245	-1.35492562372259	0.016	0.416	1.2068915131435e-240	Neutrophils	GSPT1
2.29453362070175e-243	-1.2608248743389	0.015	0.412	5.68654267218515e-239	Neutrophils	SEM1
1.38063637641614e-242	-1.59295504011828	0.006	0.389	3.42163113167211e-238	Neutrophils	CLEC2D
3.22193931328409e-242	1.55761812154902	0.76	0.571	7.98493220011195e-238	Neutrophils	LCP1
4.14321613394194e-242	-1.0143925758584	0.102	0.588	1.02681325447483e-237	Neutrophils	SLC25A3
1.93374113722477e-241	-0.977734429309577	0.11	0.602	4.79239066038415e-237	Neutrophils	RSRC2
3.86973835988463e-241	-1.1726589441373	0.064	0.508	9.59037257730207e-237	Neutrophils	ARGLU1
1.09863113788933e-240	-1.32810437569311	0.004	0.383	2.72273754903112e-236	Neutrophils	H1FX
5.86687342459815e-240	-1.61070075389749	0.009	0.392	1.45398724081816e-235	Neutrophils	ARID5B
1.03467531124727e-239	-2.39680853336111	0.01	0.392	2.56423582386412e-235	Neutrophils	IL7R
2.12313836065383e-239	2.33918152571858	0.395	0.074	5.26177379920838e-235	Neutrophils	IL1RAP
4.15116947646752e-239	-1.07275990103414	0.028	0.437	1.02878433135294e-234	Neutrophils	SRSF10
7.48227242171967e-239	-1.26879190005627	0.048	0.474	1.85433157427479e-234	Neutrophils	EIF2S2
7.9550801488945e-239	-1.09417462643386	0.013	0.403	1.97150751330052e-234	Neutrophils	EIF3G
1.24168713911471e-238	-1.07082303838085	0.044	0.468	3.07727323686798e-234	Neutrophils	NKTR
1.66576309222926e-238	-1.16729983378101	0.295	0.818	4.12826067147176e-234	Neutrophils	SERF2
2.99553555676112e-238	-1.36028142224484	0.049	0.472	7.42383577032109e-234	Neutrophils	CNOT6L
1.94239624476265e-237	-1.10994325778641	0.06	0.499	4.81384061339528e-233	Neutrophils	MACF1
2.88734652099586e-237	-1.39924996471343	0.663	0.942	7.15571088298403e-233	Neutrophils	HSP90AA1
5.87340428754292e-237	-1.19699392015263	0.015	0.404	1.45560578458176e-232	Neutrophils	ATP5MC3
1.02389405813889e-236	-1.4082562563798	0.136	0.616	2.53751664428561e-232	Neutrophils	TUBA1B
2.68577653103908e-235	-0.965284535408118	0.069	0.52	6.65615997687416e-231	Neutrophils	EIF4B
2.92141058682252e-235	-1.14185871893537	0.065	0.505	7.24013185732225e-231	Neutrophils	TBCA
5.69680855303844e-235	-1.03077805219748	0.046	0.47	1.41184006369952e-230	Neutrophils	ATP1A1
7.08655319228287e-235	-1.08717939856136	0.045	0.467	1.75626047764346e-230	Neutrophils	ATP5F1B
7.30984402292323e-235	-1.15538854820462	0.009	0.388	1.81159864420106e-230	Neutrophils	NOP58
9.34626220095541e-235	-1.28782547650392	0.013	0.398	2.31628416126278e-230	Neutrophils	SLC38A1
1.22196808775407e-234	-1.05662065813942	0.542	0.909	3.02840351188092e-230	Neutrophils	RPS9
2.25083197894841e-234	-1.0249460385091	0.049	0.474	5.57823689342784e-230	Neutrophils	SNRPB
1.24290055879129e-233	-1.39980177256422	0.035	0.442	3.08028045485245e-229	Neutrophils	RARRES3
2.46588584195598e-233	-0.949125436715058	0.135	0.636	6.11120488211952e-229	Neutrophils	RBM25
2.73083833526677e-233	-1.40649122979827	0.019	0.407	6.76783664629163e-229	Neutrophils	GSTP1
2.90032248811452e-233	-1.21584269266455	0.034	0.44	7.18786922229421e-229	Neutrophils	ATP5IF1
1.04811248109951e-232	-1.06926782889583	0.016	0.401	2.59753716190892e-228	Neutrophils	EIF3L
1.43412382501434e-232	2.4647087792282	0.679	0.457	3.55418907553303e-228	Neutrophils	RGS2
4.41048323866052e-232	-1.14775578138915	0.137	0.618	1.09305006103724e-227	Neutrophils	EIF4A2
1.56197250564991e-231	2.08082730576397	0.331	0.036	3.87103646075217e-227	Neutrophils	SMIM25
6.98087345620066e-231	-1.3620248840841	0.119	0.589	1.73006986865021e-226	Neutrophils	HMGN2
8.72960320046789e-231	-1.15578174710547	0.02	0.408	2.16345756117196e-226	Neutrophils	RPL22L1
1.09815304148239e-230	-1.13208432788568	0.011	0.387	2.72155268270582e-226	Neutrophils	NOP56
1.11037242475141e-230	-1.15181900360543	0.013	0.392	2.75183598026141e-226	Neutrophils	ATP5F1A
1.76407190278969e-230	-0.95008295013122	0.053	0.48	4.37189939668369e-226	Neutrophils	SSR2
5.15119467495802e-230	-0.996923237424951	0.222	0.745	1.27662057629485e-225	Neutrophils	RBM39
6.02140439468108e-230	-1.08632031060842	0.067	0.505	1.49228465113381e-225	Neutrophils	DYNC1H1
4.97875561678507e-229	-3.72522230549863	0.007	0.371	1.23388500450784e-224	Neutrophils	CCL5
5.28254614964235e-229	-1.27934754821724	0.017	0.399	1.30917341226586e-224	Neutrophils	PPA1
1.01092751795674e-228	-1.09651917655161	0.018	0.4	2.50538166775219e-224	Neutrophils	ARL6IP4
1.72308983478626e-228	-1.25376618080416	0.032	0.428	4.27033353755079e-224	Neutrophils	SEC61G
3.18566179766e-228	-2.1887301825113	0.039	0.435	7.89502563314078e-224	Neutrophils	HLA-DRB1
2.98238532196051e-227	-0.981500882626847	0.139	0.632	7.39124554341474e-223	Neutrophils	SUMO2
9.94606351627873e-227	-1.05438276472939	0.111	0.581	2.46493292123936e-222	Neutrophils	CBX3
2.04317948045414e-226	-1.47815796705103	0.005	0.368	5.06361170640948e-222	Neutrophils	CRIP1
3.36040859039054e-226	-1.30203795012331	0.014	0.387	8.32810060956488e-222	Neutrophils	RPL17
1.54887505530202e-225	-1.20806070616028	0.004	0.365	3.838577049555e-221	Neutrophils	GNL3
1.28709624702902e-224	-0.892207221731052	0.097	0.559	3.18981062901203e-220	Neutrophils	PNISR
2.30862169944794e-224	2.88867568324325	0.453	0.122	5.72145715774183e-220	Neutrophils	CXCL1
4.63699747639393e-224	-1.06658550358085	0.055	0.475	1.14918708457471e-219	Neutrophils	TFRC
7.70713403575225e-224	-1.0591869499773	0.011	0.379	1.91005902808048e-219	Neutrophils	PEBP1
7.87602862407489e-224	-1.18180530918136	0.011	0.378	1.95191617390448e-219	Neutrophils	NAP1L4
8.84911803500264e-224	-1.08209535544821	0.02	0.399	2.1930769226147e-219	Neutrophils	C19orf53
1.76784269452898e-223	-1.00385723599256	0.01	0.376	4.38124454985118e-219	Neutrophils	ERP29
2.21034244113703e-223	-1.1708736904389	0.117	0.575	5.47789167186991e-219	Neutrophils	BIRC3
1.25266807644653e-222	-1.07000075582494	0.033	0.427	3.10448729385742e-218	Neutrophils	GPX4
6.38727821608634e-222	-1.05825857686917	0.02	0.396	1.58295916029268e-217	Neutrophils	NDUFB11
1.10296173037867e-221	-1.19213787419142	0.014	0.383	2.73347005639747e-217	Neutrophils	NMT1
2.65978389200946e-221	-1.03967187808443	0.037	0.433	6.59174241956705e-217	Neutrophils	PCM1
2.99356369254165e-221	-1.17333315444611	0.013	0.38	7.41894889922598e-217	Neutrophils	RGS10
4.00659763090902e-221	-0.978375800826502	0.05	0.461	9.92955090868182e-217	Neutrophils	FXR1
4.36911721074243e-221	-1.27497241880933	0.011	0.375	1.0827983183383e-216	Neutrophils	EID1
8.78096844190819e-221	-1.74382889918247	0.043	0.439	2.17618740895811e-216	Neutrophils	ANXA2
1.94357558997216e-220	-1.06204480831626	0.063	0.485	4.816763384628e-216	Neutrophils	GOLGA4
1.02311364073735e-219	-0.883606990200486	0.073	0.508	2.53558253583937e-215	Neutrophils	MYCBP2
1.10766047172621e-219	-1.38333187848748	0.075	0.491	2.74511494707906e-215	Neutrophils	UBE2S
1.41304042918939e-219	-2.31351140550662	0.004	0.354	3.50193809566006e-215	Neutrophils	TRBC1
1.96880783935087e-219	-1.07054132227437	0.024	0.403	4.87929646826327e-215	Neutrophils	FXYD5
3.05395478573797e-219	-1.52868665798042	0.003	0.354	7.56861614549441e-215	Neutrophils	IKZF3
4.46701806142414e-219	-1.64745603027023	0.003	0.353	1.10706108616275e-214	Neutrophils	BCL11B
1.39180160916083e-218	-0.985675085336676	0.078	0.514	3.44930192798327e-214	Neutrophils	G3BP2
1.42990580982318e-217	2.16446139567201	0.285	0.02	3.5437355684848e-213	Neutrophils	P2RY13
1.47965700596978e-217	-1.05401767606641	0.018	0.387	3.66703395789492e-213	Neutrophils	TCEA1
2.71056294479865e-217	-1.13110753539379	0.01	0.368	6.71758814609449e-213	Neutrophils	COPS9
5.21307532507929e-217	-2.12242772687626	0.024	0.393	1.2919564578144e-212	Neutrophils	HLA-DRB5
1.04033063726658e-216	-1.00600351717871	0.026	0.403	2.57825141833777e-212	Neutrophils	NDUFB4
2.86063754023928e-216	2.31477784441613	0.474	0.151	7.08951801597501e-212	Neutrophils	TNFAIP2
5.90094601608631e-216	-1.142031410564	0.014	0.376	1.46243145116667e-211	Neutrophils	BDP1
2.13553639689552e-215	-1.02956289243438	0.045	0.444	5.29249985242618e-211	Neutrophils	PDIA3
2.93169709213022e-215	-1.22336873539501	0.049	0.448	7.26562490342631e-211	Neutrophils	LY6E
4.41017480088777e-215	1.98731641396679	0.28	0.018	1.09297362090402e-210	Neutrophils	LRG1
4.00585533186031e-214	-1.45635873036251	0.01	0.363	9.92771126894942e-210	Neutrophils	TSPYL2
5.67952573891296e-214	-1.05935708866611	0.016	0.378	1.4075568638748e-209	Neutrophils	SPTAN1
9.43061274252535e-214	-1.05196462517041	0.065	0.48	2.33718875598006e-209	Neutrophils	COX8A
1.34361498682124e-213	-1.11906021115565	0.05	0.447	3.32988102183907e-209	Neutrophils	DBI
3.03227112162925e-213	2.20598473781986	0.411	0.106	7.51487752073376e-209	Neutrophils	PLXNC1
6.09827260442916e-213	2.17671169268678	0.554	0.253	1.51133489955568e-208	Neutrophils	GPR65
2.66126991074804e-212	-0.96490754989121	0.068	0.482	6.59542521980688e-208	Neutrophils	HNRNPUL1
2.81822391580414e-212	-1.00814069145024	0.029	0.405	6.9844043305374e-208	Neutrophils	YWHAQ
9.7534028856338e-212	-1.57750710760952	0.015	0.37	2.41718583714662e-207	Neutrophils	PIK3R1
4.0793101306192e-211	-1.09257263707655	0.01	0.36	1.01097542967136e-206	Neutrophils	SELENOW
6.69517403860448e-211	-1.81543230944023	0.021	0.381	1.65926498198735e-206	Neutrophils	HLA-DPB1
6.88771714073214e-211	-0.970998567052444	0.023	0.389	1.70698293898765e-206	Neutrophils	UXT
2.29500977315686e-210	-1.15445380519001	0.142	0.596	5.68772272081466e-206	Neutrophils	SAP18
2.37999116477375e-210	-0.904952060430709	0.09	0.527	5.89833210365878e-206	Neutrophils	CHD4
3.12220369678776e-210	-1.45896845724033	0.003	0.342	7.7377574217491e-206	Neutrophils	RORA
9.21873328367912e-210	-0.928340614111418	0.076	0.497	2.2846786696942e-205	Neutrophils	DDX18
1.37824907190662e-209	-1.2289974415872	0.006	0.349	3.41571467490617e-205	Neutrophils	DYNC1I2
3.11917611188432e-208	-1.00427100667856	0.013	0.362	7.73025415808292e-204	Neutrophils	LSM7
1.83237816424154e-207	-1.1871701645845	0.447	0.871	4.5411828044398e-203	Neutrophils	JUND
2.57240719159988e-207	-1.11091382751088	0.016	0.367	6.37519674294197e-203	Neutrophils	CEBPZ
5.19364791738461e-207	-1.02548011848746	0.022	0.382	1.28714176336543e-202	Neutrophils	SNRPB2
5.6454237877485e-207	-2.17009585029064	0.003	0.337	1.39910537731771e-202	Neutrophils	GPR183
1.24024754198185e-206	-1.18741819335376	0.047	0.432	3.07370548329363e-202	Neutrophils	AC245297.3
1.81565904187814e-206	-0.96141493158995	0.062	0.467	4.49974780348659e-202	Neutrophils	PSME2
3.57659922959435e-206	-0.948030407527293	0.078	0.496	8.86388587070367e-202	Neutrophils	COX6A1
1.24411946151318e-205	-1.4811099895381	0.209	0.646	3.08330126146811e-201	Neutrophils	DNAJB1
1.73168546151112e-205	-1.40354443271303	0.062	0.451	4.29163607926301e-201	Neutrophils	RNF19A
3.31861236651358e-205	-0.988435718543556	0.051	0.44	8.22451702793061e-201	Neutrophils	TMEM258
1.03878490783282e-204	-0.927599591421746	0.017	0.369	2.57442063708208e-200	Neutrophils	SSBP1
1.39443389188213e-204	-1.03497825539151	0.032	0.401	3.45582551425148e-200	Neutrophils	EIF5A
4.12824017058773e-204	-0.941622122660077	0.034	0.405	1.02310176147676e-199	Neutrophils	HNRNPR
4.70451431988541e-204	-1.47521588854769	0.041	0.412	1.1659197838972e-199	Neutrophils	TUBB
4.87950278462012e-204	-0.912971981858175	0.087	0.509	1.2092871751124e-199	Neutrophils	CDV3
1.27465762550366e-203	-0.8577764014872	0.121	0.576	3.15898399328572e-199	Neutrophils	RBM8A
2.02924881895553e-203	-1.12128350308864	0.054	0.44	5.02908734801749e-199	Neutrophils	LEPROTL1
1.21590925482821e-202	-1.00057789493871	0.01	0.348	3.01338790624076e-198	Neutrophils	C6orf48
1.58778238792225e-202	2.44893804935971	0.319	0.046	3.93500109198772e-198	Neutrophils	AC023157.3
1.70169741993163e-202	-1.0529957178434	0.042	0.417	4.21731671581657e-198	Neutrophils	CACYBP
4.11830776394502e-202	-1.34003775147234	0.132	0.556	1.02064021313849e-197	Neutrophils	ZFAS1
3.69543257711008e-201	-1.19127407040643	0.055	0.438	9.1583905558519e-197	Neutrophils	PKM
7.56754549250946e-201	1.38085915481375	0.796	0.762	1.87546479940862e-196	Neutrophils	MCL1
1.20185283281315e-200	-0.909475352926007	0.021	0.372	2.97855187556083e-196	Neutrophils	CMPK1
1.42475549925184e-200	-1.3012979274898	0.008	0.34	3.53097155379583e-196	Neutrophils	LBH
3.03473858526398e-200	-1.20089772058934	0.006	0.335	7.52099263585972e-196	Neutrophils	H2AFX
1.16368051267323e-199	1.84920768941947	0.255	0.014	2.88394941455806e-195	Neutrophils	MIR3945HG
1.18152893923191e-199	1.76917444013771	0.679	0.518	2.92818317009845e-195	Neutrophils	NFE2L2
3.92705811811342e-199	-0.864104049064829	0.128	0.578	9.73242813412049e-195	Neutrophils	DEK
4.30196097272507e-199	-0.865004243421744	0.2	0.689	1.06615498787045e-194	Neutrophils	SFPQ
1.19822962186448e-198	-0.871108226456634	0.03	0.39	2.96957247186673e-194	Neutrophils	XRCC6
1.54338667924448e-198	-1.04409352254284	0.016	0.356	3.8249752071716e-194	Neutrophils	TOB2
3.64129968653865e-198	-0.944150812879645	0.015	0.355	9.02423301314873e-194	Neutrophils	SSB
5.33703746525878e-198	-0.813562001176604	0.095	0.521	1.32267799501508e-193	Neutrophils	GLS
1.00625915346498e-197	-0.859051110878245	0.127	0.572	2.49381206003226e-193	Neutrophils	LDHA
1.02861121561059e-197	-0.92628798947437	0.04	0.41	2.54920717564772e-193	Neutrophils	MPHOSPH8
1.9029245189311e-197	-0.88790971072985	0.019	0.364	4.71601783526694e-193	Neutrophils	COX20
2.19273820945676e-197	1.90153085635986	0.366	0.079	5.43426310449669e-193	Neutrophils	SPI1
4.71693943905504e-197	-0.946140042865575	0.002	0.322	1.16899910118101e-192	Neutrophils	SMDT1
1.93335556254625e-196	-0.741810288751509	0.072	0.479	4.79143509065837e-192	Neutrophils	EIF4A1
3.07388609456437e-196	-0.929730917360846	0.013	0.346	7.61801190815887e-192	Neutrophils	CCT4
5.02337400931152e-196	-0.930075713721367	0.073	0.473	1.24494278072767e-191	Neutrophils	HP1BP3
5.8861916739097e-196	-0.800877216122718	0.024	0.373	1.45877488254504e-191	Neutrophils	UBXN1
7.87463651515474e-196	-0.973803448373029	0.04	0.406	1.9515711675508e-191	Neutrophils	SBDS
1.36907001989236e-195	-0.910160409038704	0.149	0.601	3.39296623029923e-191	Neutrophils	TRA2B
1.5023688186312e-195	-1.00569856757709	0.043	0.411	3.72332064321371e-191	Neutrophils	ATP5MF
1.94854265344759e-195	-1.77483403709604	0.01	0.337	4.82907325803917e-191	Neutrophils	HLA-DPA1
2.12026319358257e-195	-0.975247618260142	0.012	0.344	5.25464827265568e-191	Neutrophils	CCT3
2.72993453739898e-195	-1.03714671922142	0.034	0.392	6.7655967640359e-191	Neutrophils	TMCO1
2.95670805174908e-195	2.02322760600105	0.562	0.313	7.32760956464974e-191	Neutrophils	VASP
4.72428153973013e-195	-0.966800269938447	0.067	0.458	1.17081869399132e-190	Neutrophils	FLNA
6.03468354011509e-195	-0.966788512302099	0.005	0.327	1.49557562174672e-190	Neutrophils	MZT2A
1.36232846341447e-194	-1.49481916219232	0.044	0.405	3.37625863088009e-190	Neutrophils	ANXA1
1.57177595357609e-194	-0.79888176232706	0.097	0.524	3.89533234574763e-190	Neutrophils	TRIR
2.28365407755941e-194	-0.99181603557989	0.036	0.395	5.65957990041548e-190	Neutrophils	DDX46
3.77759845883029e-194	-0.911367894584596	0.008	0.333	9.3620222605191e-190	Neutrophils	SELENOH
5.32081760412258e-194	-0.979118279387897	0.014	0.346	1.3186582268297e-189	Neutrophils	CCAR1
2.22580791339361e-193	1.86630578660346	0.636	0.457	5.51621975176338e-189	Neutrophils	MTRNR2L8
3.3977754991286e-193	-1.34832998781891	0.024	0.365	8.42070701949041e-189	Neutrophils	HSPB1
4.0950454386183e-193	-0.862101100200202	0.075	0.475	1.01487511105277e-188	Neutrophils	NCOR1
1.02874488139114e-192	-0.875163295240325	0.024	0.368	2.54953843955167e-188	Neutrophils	POLR2J3.1
1.06619500185992e-192	-0.842206896498895	0.122	0.562	2.64235107310944e-188	Neutrophils	COX7A2
1.07833635735779e-192	-0.867632587813001	0.09	0.503	2.67244099443982e-188	Neutrophils	GCC2
1.22038049569643e-191	-0.941184858344659	0.023	0.363	3.02446898248445e-187	Neutrophils	SEPT9
1.61997209549691e-191	-1.09111463006176	0.034	0.385	4.01477684426999e-187	Neutrophils	CHORDC1
2.7900974716509e-191	-0.960729312851651	0.029	0.377	6.91469856399242e-187	Neutrophils	RBX1
6.42920813586115e-191	-1.28922543720589	0.019	0.353	1.59335065231047e-186	Neutrophils	TENT5C
6.98577042813844e-191	-0.811527233115803	0.067	0.457	1.73128348520555e-186	Neutrophils	TCF25
8.7357232083015e-191	-1.12480258374628	0.016	0.346	2.16497428271336e-186	Neutrophils	PDIA6
1.02241253121224e-190	-0.864875633867443	0.041	0.401	2.5338449761033e-186	Neutrophils	HNRNPA0
1.26077877509508e-190	-1.01165075184636	0.012	0.337	3.12458803831813e-186	Neutrophils	ZNF644
2.19599668428769e-190	-0.740412120938541	0.066	0.455	5.44233858267019e-186	Neutrophils	ARID1B
3.71152865304993e-190	-0.890132059080591	0.009	0.33	9.19828146085365e-186	Neutrophils	EIF3M
5.26179689291727e-190	-0.964210641964709	0.012	0.337	1.30403112397169e-185	Neutrophils	GYPC
1.07946692209289e-189	-1.01987120810314	0.019	0.352	2.6752428730228e-185	Neutrophils	VDAC1
2.06986868049896e-189	-1.14011258908564	0.006	0.32	5.12975555088056e-185	Neutrophils	OPTN
2.15336267297819e-189	1.83575991114868	0.567	0.252	5.33667871244186e-185	Neutrophils	IFITM3
2.24797130521303e-189	-1.19093189150641	0.008	0.325	5.57114728570945e-185	Neutrophils	VAMP8
4.15877454142374e-189	-1.06052943798256	0.142	0.577	1.03066909460105e-184	Neutrophils	YME1L1
5.48137585769622e-189	-0.865748038608703	0.039	0.397	1.35844937881285e-184	Neutrophils	SPCS1
1.21752867075262e-187	-0.838787650942106	0.107	0.526	3.01740130472621e-183	Neutrophils	BPTF
1.58100012473888e-187	-0.928202126566992	0.012	0.333	3.91819260914037e-183	Neutrophils	C8orf59
2.07743102546204e-187	0.974604438576217	0.915	0.817	5.14849731040258e-183	Neutrophils	JUNB
2.27072882853378e-187	2.33471732397396	0.463	0.183	5.62754725575526e-183	Neutrophils	NCF1
2.75961729218228e-187	-0.792083993716644	0.069	0.456	6.83915953521535e-183	Neutrophils	SMARCA5
3.01082973369705e-187	-0.817491888122703	0.047	0.41	7.4617393290214e-183	Neutrophils	VPS13C
5.17554811207574e-187	-0.985193420736528	0.013	0.334	1.28265608861573e-182	Neutrophils	RSL1D1
9.16082803785657e-187	1.97757697675853	0.446	0.155	2.27032801262199e-182	Neutrophils	SNX10
1.10209854279756e-186	-1.10913112882712	0.004	0.312	2.73133081861519e-182	Neutrophils	FAM118A
2.24275746625547e-186	-0.96056460371387	0.009	0.325	5.55822582862093e-182	Neutrophils	CCT6A
2.31706966238411e-186	-0.881458659341368	0.022	0.355	5.74239374428655e-182	Neutrophils	ZNF706
3.02954387934456e-186	-0.82483832181294	0.105	0.522	7.50811859617962e-182	Neutrophils	NDUFA1
5.33233129814922e-186	-0.889077556056758	0.054	0.422	1.32151166562032e-181	Neutrophils	DRAP1
1.90095012692361e-185	-0.978539699807262	0.04	0.391	4.71112469955479e-181	Neutrophils	ZBTB20
2.31547080038676e-185	-0.835906510194788	0.036	0.384	5.73843128459852e-181	Neutrophils	ZBTB7A
3.47136745299201e-185	-1.55662768752264	0.038	0.379	8.6030899587501e-181	Neutrophils	DSTN
4.45901071571282e-185	-0.916019215274409	0.038	0.386	1.10507662567511e-180	Neutrophils	NDUFA3
7.19146003256988e-185	-1.01295841492533	0.024	0.356	1.78225953987179e-180	Neutrophils	ANP32E
8.3282287084326e-185	-0.804754736837349	0.057	0.428	2.06398492081085e-180	Neutrophils	ANAPC16
1.91868858453942e-184	-1.18636629825333	0.004	0.309	4.75508591906403e-180	Neutrophils	SNHG12
2.45500960197138e-184	-0.857214328048858	0.042	0.395	6.08425029656567e-180	Neutrophils	SYNCRIP
3.85439181087338e-184	-0.888815875281357	0.053	0.418	9.5523392248875e-180	Neutrophils	UQCR10
4.08884215511785e-184	-0.83679034799974	0.052	0.417	1.01333775130286e-179	Neutrophils	CIB1
5.20298554963962e-184	-0.814421196755171	0.049	0.411	1.28945590876719e-179	Neutrophils	RSL24D1
1.37858983019299e-183	-1.0554370880875	0.013	0.329	3.41655917616729e-179	Neutrophils	PPDPF
2.08563823588439e-183	-0.918612063297903	0.027	0.362	5.16883723999227e-179	Neutrophils	ATP5PD
2.34648694540089e-183	-1.12452644390559	0.065	0.432	5.81529859678702e-179	Neutrophils	HEXIM1
2.62444466446365e-183	-0.778245709026682	0.105	0.519	6.50416121194026e-179	Neutrophils	ANKRD11
3.25804665444847e-183	-0.979329757907254	0.011	0.325	8.07441702371964e-179	Neutrophils	RWDD1
3.31715488234928e-183	-0.911888682550884	0.058	0.426	8.22090494492621e-179	Neutrophils	ATM
4.42468642829466e-183	-1.4937269497503	0.02	0.342	1.09657003752427e-178	Neutrophils	LMNA
1.09513772363578e-182	1.02693359960511	0.866	0.775	2.71407982048656e-178	Neutrophils	PTPRC
1.27630693591216e-182	-1.1529476103532	0.026	0.357	3.1630714792711e-178	Neutrophils	SLC5A3
1.90732843815476e-182	1.92968976927944	0.716	0.663	4.72693206827894e-178	Neutrophils	IRF1
1.99286761228016e-182	2.00558515784914	0.301	0.046	4.93892380351392e-178	Neutrophils	CLEC4E
4.84635158390881e-182	-1.04921310977869	0.022	0.347	1.20107131304012e-177	Neutrophils	PTPRA
6.95100625203822e-182	2.0097798159528	0.295	0.045	1.72266787944263e-177	Neutrophils	RUBCNL
7.57392814719094e-182	-0.925416159378676	0.015	0.332	1.87704661271833e-177	Neutrophils	HIGD2A
8.91315614030432e-182	-0.994485005480244	0.11	0.511	2.20894748625162e-177	Neutrophils	RPL36A
1.0486012378601e-181	-0.68733024021183	0.064	0.44	2.59874844778868e-177	Neutrophils	HSPA9
1.15139010758322e-181	-0.833169582375024	0.054	0.416	2.85349010362351e-177	Neutrophils	EPC1
2.40118354656185e-181	-0.819779920844627	0.083	0.476	5.95085318344423e-177	Neutrophils	CIRBP
4.50951271921143e-181	-0.680346839766363	0.136	0.575	1.11759253720217e-176	Neutrophils	ATF4
1.31644180471394e-180	-0.906667853088584	0.061	0.428	3.26253772462255e-176	Neutrophils	H2AFV
2.0742710992712e-180	-0.883044122264266	0.038	0.381	5.14066606532382e-176	Neutrophils	ABCF1
2.0987888579753e-180	-0.780629494973807	0.026	0.355	5.20142842672019e-176	Neutrophils	USP16
2.16571210258487e-180	-0.946515967304089	0.016	0.332	5.36728430383609e-176	Neutrophils	ABRACL
2.97446762649627e-180	-1.33114076148477	0.003	0.301	7.37162311874571e-176	Neutrophils	SPOCK2
4.05299896910459e-180	-1.29617541969127	0.004	0.303	1.00445473451319e-175	Neutrophils	AHI1
6.18549835650254e-180	-0.864563961157176	0.024	0.35	1.53295205769203e-175	Neutrophils	SF3B5
7.550223930602e-180	-0.855076748307799	0.058	0.423	1.87117199672109e-175	Neutrophils	ATP5PF
1.2692347332694e-179	-0.849371726141345	0.016	0.33	3.14554443946156e-175	Neutrophils	ASXL1
1.34509055708734e-179	-1.24974835335404	0.007	0.311	3.33353792762956e-175	Neutrophils	STMN1
1.67610332779716e-179	-0.783973883962828	0.032	0.368	4.15388687727971e-175	Neutrophils	ILF3
1.7953895693833e-179	-0.796160705621488	0.211	0.685	4.44951396980264e-175	Neutrophils	EIF4G2
1.96830040390436e-179	-1.13341285928489	0.006	0.306	4.87803889099617e-175	Neutrophils	BTG3
2.55073948613851e-179	-0.780485082519822	0.039	0.384	6.32149766849707e-175	Neutrophils	NONO
3.16419935650443e-179	-0.857996206568387	0.02	0.34	7.84183526522494e-175	Neutrophils	SNRNP70
3.28387385360543e-179	-0.772450234784507	0.046	0.399	8.13842457139034e-175	Neutrophils	ZC3H15
3.5252744854045e-179	2.03422315590037	0.553	0.322	8.73668775717797e-175	Neutrophils	EVI2B
3.73778717318834e-179	-0.810276646007469	0.021	0.342	9.26335795131266e-175	Neutrophils	THOC2
8.1015048741864e-179	-0.843263789033621	0.018	0.336	2.00779595296962e-174	Neutrophils	FNBP4
9.23443935919697e-179	-2.01110004921511	0.008	0.309	2.28857110638978e-174	Neutrophils	DUSP4
1.47555656621454e-178	-1.22428651147744	0.001	0.294	3.6568718380495e-174	Neutrophils	LCK
1.54296713582464e-178	-0.878498571782161	0.007	0.31	3.8239354527142e-174	Neutrophils	CUTA
1.76115620586815e-178	-0.885762275576103	0.08	0.461	4.36467342500303e-174	Neutrophils	PRDM2
2.39758702900167e-178	-0.891020901338254	0.023	0.344	5.94193993397485e-174	Neutrophils	MIF
5.24164081796759e-178	-0.897536798277918	0.004	0.302	1.29903584391691e-173	Neutrophils	FBL
7.10498685441449e-178	-0.963108594702526	0.052	0.404	1.76082889212954e-173	Neutrophils	UQCRQ
7.34769525565196e-178	-0.940710233623078	0.009	0.312	1.82097931520823e-173	Neutrophils	BAZ1B
1.67786478073654e-177	-0.886035862867085	0.087	0.474	4.15825228609937e-173	Neutrophils	ATP5MD
3.03686989717811e-177	-1.13813296247869	0.005	0.302	7.5262746661765e-173	Neutrophils	SLFN5
2.23031119953133e-176	-0.805825592445718	0.014	0.323	5.52738024579849e-172	Neutrophils	EIF3D
2.29806425008242e-176	-0.838402297057492	0.016	0.327	5.69529263097927e-172	Neutrophils	LARP1
2.5961512090611e-176	-1.0133026900088	0.022	0.339	6.43404154141613e-172	Neutrophils	NDUFS6
2.64447775370456e-176	-0.785216567452107	0.054	0.409	6.55380921700601e-172	Neutrophils	TRMT112
1.28170492384396e-175	1.64984288758024	0.654	0.476	3.1764493127625e-171	Neutrophils	VMP1
1.2976561620408e-175	-0.988551889465985	0.036	0.369	3.21598126638571e-171	Neutrophils	ROMO1
1.46906517027002e-175	2.14343370064865	0.289	0.044	3.64078421148019e-171	Neutrophils	CLEC4A
1.92820047113713e-175	-1.20638829089112	0.025	0.342	4.77865922761915e-171	Neutrophils	CITED2
2.19442427490758e-175	2.04803421810763	0.367	0.1	5.43844168050346e-171	Neutrophils	LIMK2
2.8301567454445e-175	-0.895331616770631	0.024	0.343	7.0139774622351e-171	Neutrophils	SNRPD3
7.44059026565959e-175	-1.04682416426242	0.136	0.544	1.84400148553842e-170	Neutrophils	ENO1
1.87551455004042e-174	-0.85084075090631	0.027	0.349	4.64808770936518e-170	Neutrophils	PSMA1
2.80716873375797e-174	-0.874825228181726	0.022	0.337	6.95700627287238e-170	Neutrophils	RBBP4
6.49004199747088e-174	-0.723367540199978	0.179	0.636	1.60842710823321e-169	Neutrophils	SRRM2
8.35834973768723e-174	-1.45661564440769	0.021	0.33	2.07144981549103e-169	Neutrophils	CD7
9.93689146522143e-174	2.08670255758197	0.457	0.187	2.46265981182583e-169	Neutrophils	CPD
1.2319152739959e-173	1.91447967405555	0.382	0.11	3.05305562354405e-169	Neutrophils	RBM47
1.30800362489146e-173	-0.748741692878986	0.074	0.447	3.24162538356851e-169	Neutrophils	KHDRBS1
1.35825048616622e-173	-0.827327688737467	0.024	0.341	3.36615217986575e-169	Neutrophils	ERH
2.25965988342834e-173	-0.77880126706211	0.03	0.356	5.60011508910046e-169	Neutrophils	POLR1D
2.57038739341363e-173	-1.03131736157222	0.009	0.306	6.37019107709701e-169	Neutrophils	PSMD14
3.57326941232272e-173	-0.595945602636676	0.138	0.569	8.85563358455939e-169	Neutrophils	TPI1
4.71630255967177e-173	1.6769998508514	0.642	0.467	1.16884126336346e-168	Neutrophils	CD53
6.25894434006587e-173	-0.85818182587626	0.139	0.555	1.55115417579852e-168	Neutrophils	PPP2R5C
6.9792442733808e-173	-0.963451048858624	0.018	0.326	1.72966610827196e-168	Neutrophils	PCSK7
6.99661933222633e-173	-0.874959040171608	0.079	0.451	1.73397216910565e-168	Neutrophils	SEC61B
1.44372400244852e-172	-0.805892064279258	0.026	0.343	3.57798119526817e-168	Neutrophils	RNPS1
1.50718048786106e-172	-0.922408188327907	0.01	0.308	3.73524540306606e-168	Neutrophils	PPM1K
2.18295772555315e-172	-0.717697954886664	0.019	0.328	5.41002413123837e-168	Neutrophils	ATP5PO
4.46773111842948e-172	-0.913698858374525	0.027	0.346	1.10723780308038e-167	Neutrophils	CKS2
5.79234287036537e-172	-0.934947509838302	0.1	0.482	1.43551633356265e-167	Neutrophils	FOXP1
6.56041434454452e-172	-0.928340281992832	0.046	0.385	1.62586748700847e-167	Neutrophils	SERTAD1
1.00096746839101e-171	-1.53114882310963	0.049	0.384	2.48069767691345e-167	Neutrophils	MT2A
1.07189956651338e-171	-0.91298292785526	0.016	0.32	2.6564886956901e-167	Neutrophils	COX5A
1.19729656891089e-171	-0.818478890345645	0.054	0.403	2.96726008673185e-167	Neutrophils	DNAJC8
1.31673509729112e-171	-0.939956409877527	0.009	0.304	3.26326459161658e-167	Neutrophils	PRDX2
1.49621708766292e-171	-1.21331534001432	0.006	0.295	3.70807480835502e-167	Neutrophils	TCF7
2.94156259528729e-171	-0.794121562636581	0.012	0.31	7.29007457990049e-167	Neutrophils	UFC1
3.93224573209299e-171	-0.995575139918567	0.042	0.375	9.74528459784606e-167	Neutrophils	ACAP1
6.49258005614394e-171	-1.34513947046524	0.007	0.298	1.60905611531415e-166	Neutrophils	PDE4D
9.94735149419859e-171	-0.779370237885277	0.04	0.372	2.46525212080724e-166	Neutrophils	PNRC2
2.53964621233928e-170	1.84876901564415	0.32	0.068	6.29400520804043e-166	Neutrophils	STX3
2.85786607988203e-170	-0.766693555725253	0.052	0.396	7.08264950577164e-166	Neutrophils	HNRNPL
7.79014887770093e-170	-0.812067875652919	0.023	0.334	1.93063259636062e-165	Neutrophils	SMC3
8.48230445195588e-170	-0.824046583485894	0.023	0.333	2.10216951232823e-165	Neutrophils	FUBP1
1.8100370080432e-169	-0.80305348531422	0.034	0.358	4.48581471703347e-165	Neutrophils	TUT4
2.85890189993682e-169	-0.847974996916531	0.049	0.388	7.08521657861341e-165	Neutrophils	SEPT2
3.29504845809054e-169	-0.815087422236404	0.173	0.606	8.16611859368578e-165	Neutrophils	EIF5
7.35065621709226e-169	-0.812707988143568	0.016	0.316	1.82171313028197e-164	Neutrophils	GTF3A
8.47724949139064e-169	-1.17572902973166	0	0.279	2.10091674145134e-164	Neutrophils	RASGRP1
1.0106350255987e-168	-0.81335264046878	0.021	0.327	2.50465678394126e-164	Neutrophils	NUDT4
1.08324865139897e-168	-0.803037013217634	0.022	0.33	2.68461513276207e-164	Neutrophils	PSMD8
1.10108676199667e-168	-0.979715503066123	0.006	0.293	2.72882332225635e-164	Neutrophils	PARP1
1.64588620577308e-168	-0.777643903291649	0.058	0.406	4.07899978376743e-164	Neutrophils	SLTM
1.81351679513618e-168	-0.872009282334976	0.03	0.347	4.49443867338599e-164	Neutrophils	C9orf78
2.05631063217646e-168	-0.835446023957393	0.021	0.327	5.09615463972293e-164	Neutrophils	ZRANB2
7.93502185203772e-168	-0.789805499363965	0.015	0.313	1.96653646559051e-163	Neutrophils	REX1BD
2.32389748203059e-167	-0.79867381944266	0.018	0.32	5.75931512971642e-163	Neutrophils	VDAC2
3.60243508331502e-167	-0.739952127666057	0.097	0.482	8.92791486697962e-163	Neutrophils	HNRNPD
3.81620773218637e-167	-0.811582490928035	0.037	0.36	9.45770762267747e-163	Neutrophils	CDC37
3.90274604757823e-167	-0.888846930196344	0.024	0.332	9.67217552971312e-163	Neutrophils	P4HB
7.2496337035333e-167	-1.0756218176486	0.003	0.281	1.79667672074666e-162	Neutrophils	PRKACB
9.379268097372e-167	-0.810872603962394	0.066	0.419	2.3244640125717e-162	Neutrophils	CTNNB1
1.49177938080315e-166	-0.68748938103082	0.853	0.958	3.69707683944445e-162	Neutrophils	MT-CO3
1.56112293689239e-166	-0.834970903186648	0.018	0.318	3.86893097450042e-162	Neutrophils	KRT10
2.84461361598191e-166	-1.14659602987563	0.003	0.281	7.04980592448796e-162	Neutrophils	CBLB
2.99620345712637e-166	-0.811759218922852	0.242	0.711	7.42549102779628e-162	Neutrophils	SUB1
1.08573889205651e-165	2.20316570015692	0.406	0.145	2.69078669618364e-161	Neutrophils	RNF19B
1.1605508682893e-165	-1.04436045754757	0.003	0.282	2.87619321688137e-161	Neutrophils	TMPO
1.77760226838151e-165	-0.702209819723917	0.069	0.425	4.40543170172991e-161	Neutrophils	POLR2A
2.45930872332315e-165	-0.751023866966371	0.115	0.512	6.09490480901176e-161	Neutrophils	GOLGB1
5.39620966143821e-165	-0.8231739360108	0.018	0.316	1.33734264039423e-160	Neutrophils	CMC2
6.97242865486489e-165	-0.965728635591919	0.012	0.301	1.72797699353517e-160	Neutrophils	ZBTB38
1.04926796219185e-164	-0.619491929312912	0.053	0.393	2.60040079070006e-160	Neutrophils	PTBP1
1.74190716804744e-164	-0.747595711971164	0.029	0.341	4.31696853457198e-160	Neutrophils	UBE2I
2.339038916925e-164	-0.945592540517741	0.003	0.278	5.79684014781523e-160	Neutrophils	LMAN1
4.21215772140752e-164	-1.13640944972084	0.01	0.294	1.04389904809642e-159	Neutrophils	ID3
5.18342161446392e-164	-0.726939936603648	0.235	0.701	1.28460737871259e-159	Neutrophils	MBNL1
5.45319181908141e-164	-0.90865748819226	0.057	0.394	1.35146452852295e-159	Neutrophils	AP2B1
6.3081905176088e-164	-0.900219935052919	0.01	0.296	1.56335885597899e-159	Neutrophils	MGST3
1.12630667037894e-163	-0.814515305455701	0.018	0.313	2.79132582120012e-159	Neutrophils	HADHA
1.40734120416921e-163	-1.42498984245533	0.013	0.299	3.48781370629255e-159	Neutrophils	PTPN22
1.97646295768415e-163	-0.666683521073867	0.116	0.513	4.89826814802864e-159	Neutrophils	GUK1
2.12647617223379e-163	1.53007385868459	0.361	0.086	5.270045897647e-159	Neutrophils	FCGR3A
3.10534918511996e-163	-1.28755580372904	0.001	0.272	7.69598688548279e-159	Neutrophils	CD96
3.35112986041822e-163	-1.22985270184087	0.129	0.499	8.30510513307447e-159	Neutrophils	ID2
4.86352194636098e-163	-1.29843286894868	0.008	0.289	1.20532664396664e-158	Neutrophils	FABP5
4.97253278472593e-163	-0.81420073275801	0.006	0.284	1.23234280003863e-158	Neutrophils	C1QBP
6.5028319938784e-163	1.76043851883737	0.557	0.345	1.61159685304288e-158	Neutrophils	FAM49B
7.8242800137908e-163	-0.725662481884394	0.035	0.351	1.93909131581777e-158	Neutrophils	PRDX6
1.01055042385247e-162	-0.694510899389635	0.281	0.765	2.50444711543358e-158	Neutrophils	PRRC2C
1.11873318303226e-162	-0.709566999119607	0.088	0.457	2.77255644750885e-158	Neutrophils	NSD3
1.16735017071081e-162	-0.726131460176121	0.033	0.346	2.8930439280726e-158	Neutrophils	U2SURP
1.27487286345938e-162	-0.823628448123155	0.012	0.297	3.15951741751137e-158	Neutrophils	NDUFB8
1.45940685252173e-162	-0.813879292841108	0.018	0.311	3.6168480026046e-158	Neutrophils	LSM8
2.57558510352623e-162	-0.885576360564364	0.013	0.3	6.38307256206905e-158	Neutrophils	NDUFB9
1.15831160653432e-161	-0.628074370841067	0.144	0.562	2.87064365447401e-157	Neutrophils	NUFIP2
1.77384925266211e-161	-0.796439275711402	0.016	0.307	4.3961306028725e-157	Neutrophils	PFDN2
2.17793992948606e-161	-0.781188674821108	0.017	0.309	5.3975885272453e-157	Neutrophils	BRD7
2.44602123583839e-161	-0.739328060583028	0.043	0.366	6.06197442877828e-157	Neutrophils	CDK13
2.59713279412795e-161	-0.85952166304981	0.04	0.358	6.43647420368731e-157	Neutrophils	COX17
3.57193991098216e-161	-0.849234231014017	0.002	0.273	8.85233868138709e-157	Neutrophils	SNHG7
4.31688490010893e-161	-0.889836443280447	0.013	0.297	1.069853584794e-156	Neutrophils	MRPL51
5.74378401518245e-161	-0.941070807678025	0.011	0.294	1.42348199248267e-156	Neutrophils	ODC1
6.83179081937415e-161	-0.781603553274157	0.011	0.293	1.6931227187655e-156	Neutrophils	CCT2
7.59584072919105e-161	-0.772903189262667	0.036	0.35	1.88247720791542e-156	Neutrophils	CCDC59
9.27642891486491e-161	-1.16397299389672	0.019	0.309	2.29897737797097e-156	Neutrophils	PLIN2
2.49833664989455e-160	-0.957728975565091	0.004	0.276	6.19162771943367e-156	Neutrophils	DNMT1
2.67345148527318e-160	-0.850016857538845	0.016	0.303	6.62561481595252e-156	Neutrophils	SNRPE
4.74286996193625e-160	-0.959571080160173	0.016	0.303	1.17542546266666e-155	Neutrophils	SMC1A
4.85280570135195e-160	-0.89212758780755	0.014	0.299	1.20267083696605e-155	Neutrophils	SSR3
6.73625129076681e-160	-0.79725311526753	0.013	0.296	1.66944515739074e-155	Neutrophils	TNRC6A
7.25829913219817e-160	-1.02072398556915	0.036	0.347	1.79882427393267e-155	Neutrophils	LMO4
7.88273379016223e-160	-1.00161959313973	0.003	0.274	1.9535779152159e-155	Neutrophils	IFI27L2
9.63043550579072e-160	-0.750549896113563	0.171	0.597	2.38671083140011e-155	Neutrophils	SEPT7
1.05757065393488e-159	-0.869874579480165	0.009	0.288	2.62097735164681e-155	Neutrophils	RFC1
1.52587253225768e-159	-0.806313365810781	0.011	0.291	3.7815698966942e-155	Neutrophils	MUC20-OT1
1.69028600778379e-159	-0.645978185462293	0.068	0.416	4.18903581309056e-155	Neutrophils	ENY2
2.10541921760134e-159	-0.788488482581264	0.046	0.369	5.21786044698141e-155	Neutrophils	DDX27
2.51462344994027e-159	-0.831213867034378	0.026	0.325	6.23199129598697e-155	Neutrophils	RBM17
4.31611528675865e-159	-0.998129512754934	0.017	0.304	1.0696628515174e-154	Neutrophils	TUBA1C
4.58252276443584e-159	-0.967324715947636	0.008	0.283	1.13568661671014e-154	Neutrophils	WDR74
5.10403813149564e-159	-0.792755198760372	0.011	0.291	1.26493377012857e-154	Neutrophils	CCT8
8.64676276113079e-159	-0.818551576211654	0.003	0.272	2.14292721509104e-154	Neutrophils	URI1
1.45652141085834e-158	-0.773653158010645	0.007	0.28	3.60969701253023e-154	Neutrophils	RAD23A
1.5220987468967e-158	-0.901912545317109	0.013	0.295	3.7722173244341e-154	Neutrophils	BUB3
1.57374177932023e-158	-0.708239371379571	0.061	0.399	3.90020425168934e-154	Neutrophils	MAT2A
2.91082042189557e-158	-0.919577306463431	0.021	0.312	7.21388625158379e-154	Neutrophils	CCSER2
3.20579671538361e-158	-0.862503929594229	0.01	0.288	7.94492599973519e-154	Neutrophils	RANBP1
5.07961025121532e-158	1.76625723293371	0.597	0.446	1.25887980855869e-153	Neutrophils	UBE2B
8.59146133367012e-158	-0.803352815157578	0.007	0.279	2.12922186232347e-153	Neutrophils	MRPS21
9.69698507199229e-158	-0.972647869282562	0.001	0.266	2.40320381039185e-153	Neutrophils	SLC4A7
1.04863524416295e-157	3.22035883817302	0.323	0.077	2.59883272560904e-153	Neutrophils	IFIT2
1.1433466447689e-157	-0.971396159888759	0.001	0.265	2.83355598973077e-153	Neutrophils	RCAN3
1.26743667740456e-157	-0.835101179353424	0.033	0.338	3.14108831761171e-153	Neutrophils	TRAM1
1.60979305899832e-157	-0.70084978321906	0.026	0.325	3.98955013811553e-153	Neutrophils	UFM1
2.30608015344851e-157	-0.84416473408586	0.052	0.376	5.71515844429145e-153	Neutrophils	PRMT2
2.63669325385564e-157	-0.74529200702916	0.014	0.296	6.53451689103043e-153	Neutrophils	ATXN2L
3.39984713918598e-157	-0.890256886047676	0.039	0.35	8.42584116504461e-153	Neutrophils	BST2
3.64213903062286e-157	-0.709908839985005	0.167	0.591	9.02631315959263e-153	Neutrophils	AMD1
4.92419375733681e-157	-0.994125903103783	0.005	0.274	1.22036293888078e-152	Neutrophils	MAP4
5.47069039200748e-157	-0.791135124543347	0.019	0.307	1.35580119985121e-152	Neutrophils	RNF7
8.53370313034841e-157	-0.759204545522352	0.131	0.525	2.11490764679425e-152	Neutrophils	COX6B1
9.77071121770099e-157	-0.796794748347789	0.016	0.3	2.42147536108284e-152	Neutrophils	UBTF
2.00967084132515e-156	-0.693537650489878	0.072	0.418	4.98056724605611e-152	Neutrophils	TCP1
4.61910451218578e-156	-1.1212448263287	0.004	0.269	1.144752671255e-151	Neutrophils	CD247
7.93252438343549e-156	-0.896106691516326	0.006	0.274	1.96591751794682e-151	Neutrophils	DOCK10
1.2330989418138e-155	-0.723623608546908	0.04	0.351	3.05598910749714e-151	Neutrophils	WDR83OS
1.35089298297289e-155	-0.857038992778361	0.008	0.279	3.34791807970172e-151	Neutrophils	RPL7L1
1.37698052787679e-155	-0.799946304710131	0.053	0.376	3.41257084223705e-151	Neutrophils	RTF1
2.02143590505112e-155	-0.754316101110516	0.022	0.311	5.00972460348818e-151	Neutrophils	RPN2
4.31819148200153e-155	-0.813582137621599	0.023	0.314	1.07017739498444e-150	Neutrophils	MRPL20
5.68903328948116e-155	2.06455992649359	0.321	0.079	1.40991312013212e-150	Neutrophils	B3GNT5
5.86102652213022e-155	-0.653320365176641	0.062	0.396	1.45253820297953e-150	Neutrophils	SRSF4
1.05977008180975e-154	-0.884589901837473	0.016	0.295	2.62642819374911e-150	Neutrophils	MSI2
1.16377259767277e-154	-0.798339598541443	0.013	0.29	2.88417762881243e-150	Neutrophils	KRR1
1.50144303361581e-154	-0.782283078368841	0.004	0.268	3.72102627021007e-150	Neutrophils	SUGT1
2.10857336317863e-154	-1.01194279800779	0.032	0.329	5.22567736596559e-150	Neutrophils	AC058791.1
2.45690485658125e-154	-0.823531659075434	0.056	0.38	6.08894730606532e-150	Neutrophils	ATF7IP
2.69859968288406e-154	1.76379243956383	0.325	0.081	6.68793959409157e-150	Neutrophils	HCK
2.76253605266489e-154	-0.749045175023132	0.016	0.295	6.84639309931939e-150	Neutrophils	RBM6
3.11475535214966e-154	-0.730897420368296	0.017	0.298	7.7192981892325e-150	Neutrophils	NOL7
6.90938740947306e-154	-0.780452008672643	0.02	0.304	1.71235348168971e-149	Neutrophils	UBE2N
8.32971264563739e-154	-0.782764219959853	0.016	0.296	2.06435268496832e-149	Neutrophils	NUCB2
9.71275532168127e-154	-0.79080766297002	0.006	0.271	2.40711215137227e-149	Neutrophils	UBE3A
1.13028906909913e-153	-0.757061210512394	0.019	0.303	2.80119539994836e-149	Neutrophils	ATP2A2
1.24537325829269e-153	-0.732383456252169	0.077	0.421	3.08640854602678e-149	Neutrophils	TERF2IP
1.52298946591032e-153	-0.753625047865717	0.016	0.294	3.77442479336556e-149	Neutrophils	THUMPD1
1.70700550749698e-153	-0.597788297076173	0.142	0.545	4.23047174922976e-149	Neutrophils	ARL6IP5
1.93219166476724e-153	-0.738367349452954	0.012	0.286	4.78855060279265e-149	Neutrophils	PITHD1
4.82315559401482e-153	-0.68382789138466	0.021	0.306	1.19532265086469e-148	Neutrophils	COX7A2L
7.82083419070956e-153	1.76647161722462	0.27	0.047	1.93823733748355e-148	Neutrophils	TLR1
8.39587952896204e-153	-0.722753122070845	0.02	0.303	2.08075082366266e-148	Neutrophils	AHSA1
9.72127851496687e-153	-0.638654807216587	0.065	0.399	2.40922445436424e-148	Neutrophils	CD47
1.25143856589844e-152	-1.21666672203021	0.058	0.375	3.1014401978661e-148	Neutrophils	KCNQ1OT1
1.67174092920277e-152	-0.814479371778625	0.005	0.268	4.14307554484321e-148	Neutrophils	DNAJC15
1.85284099217305e-152	-0.64509468926428	0.122	0.506	4.59189583090248e-148	Neutrophils	CAST
1.86128103152489e-152	1.71892854881952	0.31	0.068	4.61281278042814e-148	Neutrophils	SLC11A1
3.06490313842151e-152	-0.773050313312419	0.026	0.316	7.59574944795004e-148	Neutrophils	SNRNP200
3.43690469282699e-152	-0.920143991328924	0.009	0.275	8.51768090023314e-148	Neutrophils	PHPT1
4.47470950515533e-152	-0.792717344687619	0.013	0.286	1.10896725666264e-147	Neutrophils	IPO7
8.02864467935691e-152	-0.822047678749522	0.061	0.388	1.98973901088502e-147	Neutrophils	CANX
1.02769950179737e-151	-0.852057033366459	0.015	0.289	2.54694767530442e-147	Neutrophils	SCP2
1.08205802780772e-151	1.94336865535453	0.432	0.188	2.68166441031586e-147	Neutrophils	ARRB2
1.42655860329989e-151	-0.838274088924886	0.011	0.28	3.53544018655811e-147	Neutrophils	SNRPD1
2.22676008978745e-151	-0.799925499083451	0.031	0.325	5.51857953052023e-147	Neutrophils	PSIP1
3.70544471799503e-151	-0.927173575793637	0.009	0.273	9.18320364460709e-147	Neutrophils	LPXN
3.76192297672093e-151	-0.707662315860696	0.012	0.281	9.32317371320747e-147	Neutrophils	NDUFA5
4.81933040076983e-151	-0.842268386188304	0.019	0.299	1.19437465322279e-146	Neutrophils	MRPS6
5.15124549523297e-151	-2.31310459222624	0.003	0.258	1.27663317108359e-146	Neutrophils	GZMA
9.04364985377737e-151	-0.81517495435151	0.033	0.328	2.24128774326165e-146	Neutrophils	GSTK1
1.39771588050633e-150	-0.696194599773405	0.116	0.492	3.46395926665884e-146	Neutrophils	COX7B
2.21161188403285e-150	-0.779908316050002	0.03	0.321	5.48103773219862e-146	Neutrophils	MRPL18
3.91791834918546e-150	-0.661071662068039	0.05	0.365	9.70977704478633e-146	Neutrophils	MRFAP1
6.07772504552025e-150	-0.638024466172392	0.023	0.305	1.50624259803128e-145	Neutrophils	DNAJC7
7.01925243480356e-150	-0.884646847584966	0.007	0.269	1.73958133091737e-145	Neutrophils	OCIAD2
8.00652274215476e-150	-0.800069051226581	0.004	0.262	1.98425653118821e-145	Neutrophils	GADD45GIP1
8.04028669360792e-150	1.81231628328349	0.386	0.136	1.99262425127685e-145	Neutrophils	MYO1F
9.19066442633092e-150	-0.746531324965432	0.056	0.375	2.27772236477759e-145	Neutrophils	ZBTB1
1.2033426398168e-149	-0.707660312647749	0.038	0.338	2.98224406425798e-145	Neutrophils	UBE2L3
1.72002405655299e-149	-0.845602478149812	0.027	0.312	4.26273561935527e-145	Neutrophils	C9orf16
1.77007554357275e-149	1.95637801351101	0.312	0.077	4.38677821963634e-145	Neutrophils	FGD4
2.22938573516952e-149	-0.72497944914564	0.042	0.347	5.52508666747062e-145	Neutrophils	WDR45B
8.0775159476968e-149	-0.547212769553494	0.141	0.542	2.0018507773177e-144	Neutrophils	SEC62
8.49469841139879e-149	-0.668927251428125	0.029	0.317	2.10524110729696e-144	Neutrophils	GLG1
1.21689975188078e-148	-1.19869723555812	0.003	0.257	3.01584265508613e-144	Neutrophils	RPS4Y1
1.24036618420934e-148	-1.39039914363402	0.004	0.258	3.07399951432601e-144	Neutrophils	LDLRAD4
1.48139032363797e-148	2.19280618183996	0.449	0.211	3.67132963907199e-144	Neutrophils	EGR3
1.56494194969352e-148	-0.802213089799593	0.007	0.267	3.87839563392546e-144	Neutrophils	NDUFA12
2.35294921607932e-148	-0.784838918398122	0.008	0.269	5.83131404220938e-144	Neutrophils	MRPL52
2.57868816991691e-148	-0.926253369283971	0.008	0.268	6.39076289150507e-144	Neutrophils	ODF2L
2.81248896864713e-148	-0.75206524752635	0.016	0.286	6.97019141099818e-144	Neutrophils	FAM96B
3.0966566367032e-148	-0.6330708704991	0.022	0.301	7.67444414274154e-144	Neutrophils	PABPN1
4.66446456543822e-148	-0.650301740412465	0.033	0.325	1.15599425325255e-143	Neutrophils	RTRAF
5.06962477617619e-148	-0.834750071890303	0.01	0.273	1.25640510827974e-143	Neutrophils	KPNA2
7.09920545031559e-148	1.70164387238347	0.35	0.096	1.75939608675171e-143	Neutrophils	FGL2
1.00942642396494e-147	-0.768362441055904	0.012	0.276	2.5016615065123e-143	Neutrophils	MANF
1.03930736830676e-147	-0.741591657496599	0.009	0.269	2.57571545087465e-143	Neutrophils	CAND1
1.4803835001664e-147	1.93922453896055	0.505	0.288	3.6688344284624e-143	Neutrophils	RIPOR2
1.73555856916072e-147	-0.761649487678505	0.01	0.271	4.30123480195101e-143	Neutrophils	NUMA1
1.77044888834909e-147	-0.749101145333549	0.131	0.507	4.38770347999556e-143	Neutrophils	HERPUD1
2.14740048788888e-147	-0.603382345038378	0.064	0.39	5.321902629135e-143	Neutrophils	DAD1
5.689010261126e-147	-0.687905564989602	0.106	0.467	1.40990741301486e-142	Neutrophils	COX5B
5.70815427602138e-147	-0.864117874232839	0.015	0.281	1.41465187422638e-142	Neutrophils	SVIP
7.82738663519956e-147	-0.667662732769345	0.01	0.272	1.93986122980151e-142	Neutrophils	PHB2
7.95318955904552e-147	-0.73994461787199	0.033	0.324	1.97103896841825e-142	Neutrophils	TMED10
8.34013363758716e-147	-0.637121153263126	0.028	0.312	2.06693531940323e-142	Neutrophils	PSMA3
1.0639303262861e-146	-0.824301540120258	0.01	0.27	2.63673852763483e-142	Neutrophils	NDUFA6
1.43928408309471e-146	-0.817942028391266	0.007	0.263	3.56697774313362e-142	Neutrophils	BRD9
1.4763320136525e-146	-0.518806554041351	0.053	0.368	3.658793629435e-142	Neutrophils	BBX
2.4167707018925e-146	-0.801191368602676	0.024	0.303	5.98948283050018e-142	Neutrophils	SELENOS
2.57748068019142e-146	-0.665856662337432	0.076	0.411	6.3877703697184e-142	Neutrophils	IL6ST
2.77747497973164e-146	-0.788591911862363	0.007	0.263	6.88341624226893e-142	Neutrophils	MYDGF
3.73721618860108e-146	-0.838439957801129	0.032	0.32	9.26194288021006e-142	Neutrophils	MTHFD2
3.79671641156157e-146	-0.792988027054777	0.017	0.286	9.40940228277304e-142	Neutrophils	NDUFC1
5.16706813917044e-146	-0.927051500492836	0.015	0.281	1.28055449693061e-141	Neutrophils	JMY
7.42864294022697e-146	-0.880392753115812	0.01	0.269	1.84104057987645e-141	Neutrophils	RALA
7.48268719240726e-146	-0.742242826000097	0.036	0.327	1.85443436689429e-141	Neutrophils	NORAD
1.24691472365472e-145	-0.942588745693491	0.012	0.274	3.09022875963349e-141	Neutrophils	PRMT9
1.25654846303356e-145	-0.881128198853244	0.004	0.254	3.11410405593608e-141	Neutrophils	SNHG15
1.34343128340057e-145	-0.946402555762677	0.055	0.362	3.32942574965163e-141	Neutrophils	CEMIP2
1.90328325112494e-145	-0.741197862445535	0.02	0.292	4.71690688126295e-141	Neutrophils	PRRC2B
2.17647717242057e-145	-0.689538013351784	0.039	0.333	5.39396337640991e-141	Neutrophils	VCP
2.76711764794824e-145	-0.714957419645424	0.05	0.356	6.85774766691013e-141	Neutrophils	UBE2K
3.69964301430885e-145	-0.854575352320079	0.003	0.252	9.16882528236163e-141	Neutrophils	ANXA6
3.73954524271727e-145	-0.80019341941623	0.005	0.257	9.26771497502622e-141	Neutrophils	USP14
4.99209891200507e-145	-0.786574903822288	0.005	0.257	1.23719187336222e-140	Neutrophils	CHCHD10
5.38666465168341e-145	1.95723054435705	0.349	0.112	1.3349771006267e-140	Neutrophils	CYB5D1
1.08692161568002e-144	-0.727979493772296	0.007	0.262	2.6937178401398e-140	Neutrophils	PURA
3.07659829566859e-144	-0.821063234025007	0.004	0.252	7.62473355615547e-140	Neutrophils	CCDC85B
4.51036571284019e-144	-0.809428641688618	0.015	0.279	1.11780393461318e-139	Neutrophils	STARD7
7.67683093459033e-144	-1.20344412003907	0.006	0.255	1.90254901051952e-139	Neutrophils	PHLDA1
1.34458383540075e-143	-0.753392411078172	0.028	0.307	3.33228211927368e-139	Neutrophils	NDUFB10
1.36573534948413e-143	-0.707804630559431	0.017	0.283	3.38470191662653e-139	Neutrophils	ORMDL1
2.06358490777687e-143	-0.781735727215617	0.006	0.258	5.11418247694343e-139	Neutrophils	MLEC
2.28563958745326e-143	-0.585909603912207	0.066	0.388	5.66450058958542e-139	Neutrophils	PPP4R3A
2.50890099176194e-143	-0.724801729914728	0.038	0.329	6.21780932788361e-139	Neutrophils	ARHGEF1
3.75206960783302e-143	-0.918692105607682	0.006	0.255	9.29875410909257e-139	Neutrophils	ZBTB10
4.26018953736e-143	-0.743478647838051	0.004	0.252	1.05580277304393e-138	Neutrophils	EPRS
4.66948415004729e-143	-0.723312276109256	0.014	0.275	1.15723825690622e-138	Neutrophils	NUDC
4.95996595069683e-143	-0.806869207186629	0.147	0.522	1.22922836156119e-138	Neutrophils	DUSP2
5.1437049719408e-143	-1.06901641348801	0.03	0.307	1.27476440319609e-138	Neutrophils	SMC4
9.01261217824247e-143	-0.997603774520681	0.031	0.309	2.23359567613383e-138	Neutrophils	RRBP1
1.52466937011325e-142	-0.590902498187304	0.115	0.481	3.77858809995166e-138	Neutrophils	UBXN4
3.84740609192758e-142	-0.82356781045028	0.123	0.481	9.53502651762412e-138	Neutrophils	DDIT4
6.21024382990886e-142	-0.646706958162779	0.018	0.283	1.53908472836631e-137	Neutrophils	TRIM28
1.16041415271034e-141	-0.666091887201871	0.026	0.299	2.87585439466205e-137	Neutrophils	HUWE1
1.63643106123859e-141	-0.588499875412329	0.115	0.479	4.05556709906761e-137	Neutrophils	XRCC5
3.86445741668938e-141	-0.641438916682018	0.104	0.455	9.57728481578128e-137	Neutrophils	STK17A
7.39249711364288e-141	-0.669454157423704	0.061	0.372	1.83208255967412e-136	Neutrophils	PSMB1
1.02765457010225e-140	-0.747189696636319	0.009	0.259	2.5468363210844e-136	Neutrophils	SNX5
1.03826817654418e-140	-0.815551048473945	0.006	0.254	2.57314002192945e-136	Neutrophils	PDCD5
1.23799308401592e-140	-0.7017223085916	0.025	0.296	3.06811826011665e-136	Neutrophils	ATP5F1C
2.95398616610632e-140	1.93823948858163	0.458	0.231	7.32086391546128e-136	Neutrophils	SEC14L1
4.44533930586875e-140	-0.675078795934217	0.056	0.36	1.10168844017345e-135	Neutrophils	SMARCA2
6.91516328822799e-140	-0.71027245484514	0.03	0.306	1.71378491772154e-135	Neutrophils	CLTA
8.01129534055129e-140	-0.7719263545216	0.016	0.275	1.98543932424883e-135	Neutrophils	PPM1G
1.04410656923986e-139	-0.601169307277128	0.037	0.322	2.58760931054714e-135	Neutrophils	SAFB2
1.0809604189455e-139	-0.798686461999617	0.011	0.262	2.67894420627264e-135	Neutrophils	RECQL
1.63749612948177e-139	-0.774636355818248	0.03	0.304	4.05820665769467e-135	Neutrophils	SURF4
4.96472299774779e-139	-0.933702775029079	0.014	0.268	1.23040730053184e-134	Neutrophils	OTULIN
5.17318748630386e-139	-0.614239344272258	0.129	0.497	1.28207105473068e-134	Neutrophils	FAM107B
5.20152219687332e-139	-0.565845916708784	0.108	0.462	1.28909324605112e-134	Neutrophils	RBBP6
6.56712505649265e-139	1.63418014192117	0.679	0.583	1.62753060275057e-134	Neutrophils	SLC2A3
8.70533601990359e-139	-0.776976623210534	0.016	0.273	2.15744342581271e-134	Neutrophils	PSMB6
9.898382595809e-139	-0.576813015201257	0.056	0.361	2.45311615871934e-134	Neutrophils	SF3B2
1.06873726642776e-138	-0.765802086238301	0.006	0.25	2.64865156738793e-134	Neutrophils	ERLEC1
1.15124883119962e-138	-0.573830566387603	0.078	0.405	2.85313997836201e-134	Neutrophils	SRSF9
1.33070523627749e-138	-1.07735765324729	0.06	0.36	3.2978867870665e-134	Neutrophils	LGALS3
2.49276084576627e-138	-0.910215262008163	0.029	0.299	6.17780920406254e-134	Neutrophils	SPTBN1
3.63423984044802e-138	-0.743139063849154	0.007	0.252	9.00673659658233e-134	Neutrophils	PSMC5
3.81437325090885e-138	-0.740854247815486	0.009	0.256	9.4531612277274e-134	Neutrophils	PDXDC1
3.91824024044731e-138	-0.710318995258417	0.02	0.282	9.71057478790057e-134	Neutrophils	NDUFB7
5.6029084753401e-138	-0.603177589536135	0.027	0.297	1.38856880744354e-133	Neutrophils	SEC31A
6.43966603683885e-138	-0.83061403968877	0.242	0.64	1.59594243390977e-133	Neutrophils	H2AFZ
6.96633645811327e-138	-0.709384360316568	0.023	0.286	1.72646716441421e-133	Neutrophils	TAF15
8.69709976927628e-138	-0.720833479416623	0.226	0.633	2.15540223581974e-133	Neutrophils	SARAF
1.07672425092934e-137	-0.712969868739147	0.028	0.297	2.66844571107819e-133	Neutrophils	SREK1
1.07837877459872e-137	-0.889354022205417	0.062	0.364	2.672546117088e-133	Neutrophils	TUBA4A
1.30384799721796e-137	-0.598776159171615	0.117	0.476	3.23132649150528e-133	Neutrophils	SYF2
1.40363372513218e-137	-0.69357542778132	0.028	0.298	3.47862546099507e-133	Neutrophils	XPO1
2.62854134718509e-137	-0.628181219549847	0.075	0.393	6.51431402072881e-133	Neutrophils	TOB1
3.45543264271776e-137	-0.656295985513125	0.015	0.269	8.56359871844742e-133	Neutrophils	WDR33
6.8181583740356e-137	-0.79675455660848	0.01	0.256	1.68974418983724e-132	Neutrophils	PCNA
7.32449435449335e-137	-0.681629420531926	0.01	0.256	1.81522943587409e-132	Neutrophils	TTC19
8.14577478773532e-137	-0.715515704381375	0.012	0.261	2.01876736564445e-132	Neutrophils	NDUFAB1
1.1227204857258e-136	-1.24928229369269	0.013	0.262	2.78243817977425e-132	Neutrophils	PTMS
2.22411014715791e-136	-0.734178539589342	0.051	0.343	5.51201217770145e-132	Neutrophils	NEU1
2.23615215695046e-136	-0.594076573894758	0.205	0.626	5.54185589057033e-132	Neutrophils	MORF4L1
2.32695195616675e-136	1.75404369687731	0.529	0.335	5.76688503296805e-132	Neutrophils	CASP4
3.98227983012507e-136	-0.689840552687686	0.012	0.26	9.86928410299896e-132	Neutrophils	SRP72
7.9306342904854e-136	-0.82680177396845	0.016	0.267	1.965449096211e-131	Neutrophils	ALG13
8.64045840554116e-136	-0.779432084218938	0.01	0.254	2.14136480664527e-131	Neutrophils	CENPC
1.42080853450081e-135	-0.585717990416093	0.031	0.302	3.52118979105335e-131	Neutrophils	PPP1CC
1.70257042809788e-135	2.00971825675435	0.5	0.305	4.21948029195497e-131	Neutrophils	PHF20L1
1.86625167414429e-135	-0.748405631528635	0.009	0.251	4.6251315240318e-131	Neutrophils	DNAJC21
2.00350404600837e-135	-0.730931788497211	0.034	0.308	4.96528407722255e-131	Neutrophils	OGT
3.2534745765981e-135	-0.66072708066952	0.038	0.317	8.06308604318307e-131	Neutrophils	LAP3
3.67628398149921e-135	-0.666024747362369	0.032	0.303	9.11093459134949e-131	Neutrophils	CLINT1
4.03584773459787e-135	-0.728890575174321	0.015	0.265	1.00020414406539e-130	Neutrophils	NARS
6.67253359281049e-135	-0.803930963417056	0.023	0.282	1.65365400030622e-130	Neutrophils	ATP6V1F
1.39326607594334e-134	-0.599054005952444	0.051	0.343	3.45293131601039e-130	Neutrophils	TNFAIP8
1.41200359609983e-134	-0.625332774938533	0.084	0.408	3.49936851221422e-130	Neutrophils	SPCS2
1.57072774530174e-134	-0.732893729326876	0.014	0.262	3.89273457118131e-130	Neutrophils	CDK2AP2
2.18736275474984e-134	-0.725486713825113	0.019	0.274	5.42094111509652e-130	Neutrophils	ABHD17A
2.34334147093551e-134	-0.637682192656113	0.054	0.347	5.80750316741948e-130	Neutrophils	SEC11A
2.5155887181873e-134	-0.708077305873355	0.28	0.706	6.23438352028358e-130	Neutrophils	CALM2
1.21563541076822e-133	-0.66133137791771	0.021	0.277	3.01270923850687e-129	Neutrophils	PDS5A
1.494618635137e-133	1.71506946527649	0.297	0.069	3.70411336346002e-129	Neutrophils	OLR1
1.49515809616851e-133	-0.711772979893397	0.013	0.257	3.70545030973441e-129	Neutrophils	MAZ
1.95092071552246e-133	-0.515659150833916	0.047	0.333	4.8349668092793e-129	Neutrophils	USP36
2.13198250318259e-133	-0.741090126823648	0.021	0.277	5.28369223763742e-129	Neutrophils	NDUFC2
2.69034418629206e-133	1.50740977508959	0.648	0.524	6.66747999688761e-129	Neutrophils	CFLAR
3.7434437818066e-133	-0.711732520330447	0.015	0.262	9.27737672445129e-129	Neutrophils	SLIRP
4.95891231911127e-133	-0.712974438363698	0.044	0.325	1.22896724004535e-128	Neutrophils	HDGF
7.18098596107567e-133	-0.813389997152341	0.02	0.273	1.77966375073338e-128	Neutrophils	PLEC
8.66286234903805e-133	-0.700510956234533	0.398	0.807	2.1469171759621e-128	Neutrophils	MT-ND5
8.9673116238131e-133	-0.606625985782772	0.147	0.519	2.2223688397296e-128	Neutrophils	FNBP1
1.40428193949067e-132	-0.578886626219405	0.261	0.687	3.48023193063974e-128	Neutrophils	RSRP1
2.94177552945601e-132	-0.569927307478557	0.016	0.265	7.29060229465082e-128	Neutrophils	EIF2A
3.17602541067098e-132	-0.544059712254925	0.064	0.367	7.87114377526588e-128	Neutrophils	BIRC6
4.05107845100216e-132	-0.570762280196102	0.056	0.35	1.00397877251187e-127	Neutrophils	DNAJB14
4.33339231777086e-132	-0.686596598544074	0.016	0.264	1.07394461811315e-127	Neutrophils	OFD1
6.40065608024322e-132	-0.512845890195429	0.097	0.432	1.58627459636668e-127	Neutrophils	DDX6
7.52863744497562e-132	-0.707331482638355	0.013	0.256	1.86582221798831e-127	Neutrophils	ANAPC11
1.33272058973386e-131	-0.607875243227871	0.018	0.268	3.30288143753742e-127	Neutrophils	PPHLN1
1.61092375292925e-131	1.83355949370044	0.425	0.199	3.99235233688457e-127	Neutrophils	TET2
1.67232763256388e-131	-0.571081486798251	0.048	0.332	4.14452957178305e-127	Neutrophils	NDFIP1
1.69295657552904e-131	1.83184990438855	0.298	0.081	4.19565428113361e-127	Neutrophils	CPPED1
1.96522039118091e-131	-0.521156908478053	0.081	0.398	4.87040569546364e-127	Neutrophils	IK
2.31357472220969e-131	-0.732741478015281	0.039	0.311	5.73373223405228e-127	Neutrophils	CAPNS1
2.62248145230964e-131	-0.618963600593685	0.021	0.273	6.49929578325897e-127	Neutrophils	DNM1L
8.4088153152932e-131	-0.635521443554216	0.031	0.294	2.08395669958911e-126	Neutrophils	ATP5PB
1.48663705095459e-130	-0.625259704288467	0.06	0.355	3.68433260338077e-126	Neutrophils	COPB1
2.28479063433915e-130	-0.604510816181481	0.041	0.314	5.66239662908271e-126	Neutrophils	SYNRG
2.91297349059764e-130	1.91096284930318	0.386	0.164	7.21922220174814e-126	Neutrophils	UBE2D1
3.14192106733044e-130	-0.60041508996772	0.047	0.329	7.78662298116502e-126	Neutrophils	SRP9
3.21637982067854e-130	-0.65056564552499	0.14	0.497	7.97115410958762e-126	Neutrophils	PDCD4
6.39687711360139e-130	-0.737217891609647	0.02	0.269	1.58533805506383e-125	Neutrophils	TNRC6C
8.3643712910126e-130	-0.598812568482597	0.03	0.291	2.07294213705165e-125	Neutrophils	USP47
8.48214705982923e-130	-0.700000574928341	0.026	0.281	2.10213050583748e-125	Neutrophils	PDAP1
9.68267212410021e-130	-0.514324504323198	0.046	0.326	2.39965663251576e-125	Neutrophils	LNPEP
1.77410592569483e-129	-0.635519736906991	0.015	0.256	4.39676671564949e-125	Neutrophils	ZNF451
1.83605842604051e-129	-1.02325838630727	0.411	0.794	4.5503035972562e-125	Neutrophils	VIM
1.87068548529842e-129	-0.59621607455029	0.037	0.306	4.63611983821507e-125	Neutrophils	NRBP1
2.95239748201827e-129	-0.597196291488578	0.035	0.3	7.31692667968587e-125	Neutrophils	DDT
1.60471080060352e-128	-0.697705018650235	0.032	0.293	3.9769547771357e-124	Neutrophils	GSTO1
1.99841386110399e-128	-0.668979387011166	0.054	0.337	4.95266907197403e-124	Neutrophils	ZNHIT1
2.14824016567178e-128	-0.713947787505881	0.017	0.259	5.32398360258437e-124	Neutrophils	SMC5
2.77404702583144e-128	-0.664180247667341	0.021	0.268	6.87492074411806e-124	Neutrophils	EIF4G1
4.55776864530067e-128	-0.726941474002233	0.014	0.252	1.12955180336486e-123	Neutrophils	POLR2K
5.11263433468507e-128	-0.535609804279195	0.032	0.293	1.267064167165e-123	Neutrophils	DHX9
1.25605721574407e-127	1.93114585553024	0.293	0.078	3.11288659777852e-123	Neutrophils	CCR1
2.64424964578294e-127	-0.668857179444797	0.045	0.317	6.55324389714385e-123	Neutrophils	GADD45A
4.68036506000667e-127	-0.528306034094442	0.026	0.278	1.15993487282145e-122	Neutrophils	SMIM26
7.06325448203639e-127	-0.596317250082621	0.079	0.386	1.75048635828308e-122	Neutrophils	SPCS3
7.09207530923267e-127	-0.611081892245461	0.015	0.252	1.75762902388713e-122	Neutrophils	HSPA4
1.11347577332284e-126	-0.504924052855384	0.121	0.467	2.759527009026e-122	Neutrophils	KIF5B
1.14273640338414e-126	1.59606187060019	0.405	0.168	2.8320436285069e-122	Neutrophils	AIF1
1.66756830002535e-126	1.35072590295664	0.684	0.589	4.13273451795283e-122	Neutrophils	BTG2
1.80159651631691e-126	-0.571672476748511	0.112	0.446	4.46489664638821e-122	Neutrophils	ARL6IP1
2.13238963823571e-126	-0.54728242292156	0.033	0.293	5.28470124043956e-122	Neutrophils	PTPN2
2.28813688764717e-126	-0.564819299740153	0.037	0.302	5.67068964865599e-122	Neutrophils	RBM26
2.29056504139367e-126	-0.594766728303686	0.731	0.924	5.67670734208594e-122	Neutrophils	MT-CYB
3.07239897920679e-126	-0.599892720802848	0.015	0.251	7.61432639016819e-122	Neutrophils	NDUFA13
4.76475579732856e-126	-0.635136109737471	0.016	0.253	1.18084942925194e-121	Neutrophils	COX14
5.52195753835051e-126	1.44401398927087	0.633	0.574	1.36850673672941e-121	Neutrophils	ACTR3
7.79526929683278e-126	-0.624292521485891	0.023	0.27	1.93190158983407e-121	Neutrophils	CTCF
9.3178278003169e-126	-0.626565764454353	0.017	0.257	2.30923726375254e-121	Neutrophils	PSMD11
1.06748747036945e-125	-0.58961824547833	0.028	0.281	2.64555419781661e-121	Neutrophils	NEMF
1.23315398711132e-125	-0.579200401776152	0.058	0.343	3.05612552625799e-121	Neutrophils	MRPL33
1.29487662847504e-125	-0.646008144221277	0.023	0.27	3.2090927483497e-121	Neutrophils	NAA38
1.4901052640383e-125	-0.592426781361145	0.044	0.315	3.69292787586612e-121	Neutrophils	LARP7
1.49995582835227e-125	-0.684526329296181	0.017	0.256	3.71734052940542e-121	Neutrophils	SUPT16H
1.96059945357421e-125	-0.758936778063178	0.017	0.254	4.85895362579297e-121	Neutrophils	DUT
2.12740122913103e-125	2.54287919640354	0.455	0.262	5.27233846615542e-121	Neutrophils	ABHD5
3.64022002711528e-125	-0.643912615504074	0.019	0.261	9.02155729319981e-121	Neutrophils	CHMP4A
3.6964041630012e-125	-0.632071331598175	0.024	0.27	9.16079843716587e-121	Neutrophils	NDUFA11
7.88886147723823e-125	-0.539624497971626	0.075	0.376	1.95509653990395e-120	Neutrophils	PSMB4
2.564551315411e-124	-0.626701094433312	0.023	0.268	6.35572752498309e-120	Neutrophils	PITPNB
3.03454501792408e-124	-0.660418397757541	0.018	0.255	7.52051291792125e-120	Neutrophils	PSMB2
5.58293390795349e-124	-0.628671062900159	0.026	0.274	1.38361851040811e-119	Neutrophils	PSMA5
6.20761210079284e-124	-0.629979996162119	0.022	0.263	1.53843250693949e-119	Neutrophils	FRG1
6.60456547878954e-124	-0.63805354754907	0.048	0.318	1.63680946260841e-119	Neutrophils	DYNLRB1
9.68670878947472e-124	1.72107530999355	0.264	0.061	2.40065703929552e-119	Neutrophils	CASS4
9.94533091613855e-124	-0.633215908976918	0.02	0.26	2.46475136094662e-119	Neutrophils	PSMD7
1.47106838974826e-123	-0.601839118025884	0.164	0.532	3.64574879031312e-119	Neutrophils	ELOB
2.73569912410282e-123	-0.609756939205189	0.029	0.279	6.77988313926402e-119	Neutrophils	CCT5
3.0356600598483e-123	-0.592342963408601	0.018	0.255	7.52327632632204e-119	Neutrophils	ARIH2
5.76954813705035e-123	-0.519201399498435	0.039	0.301	1.42986711480519e-118	Neutrophils	PCNP
6.27546954345078e-123	-0.699180734807221	0.071	0.359	1.55524961695341e-118	Neutrophils	BCAS2
9.31862982972069e-123	-0.515124185771596	0.042	0.306	2.30943603069968e-118	Neutrophils	SNW1
1.92322189341385e-122	-0.685154596054344	0.04	0.299	4.76632081844755e-118	Neutrophils	PLP2
2.17051496754577e-122	1.89228694388008	0.321	0.104	5.37918724406868e-118	Neutrophils	TNFSF13B
3.5254979316246e-122	-0.653539870978039	0.162	0.51	8.73724152394524e-118	Neutrophils	CD48
5.66576660145684e-122	-0.572048500948534	0.024	0.266	1.40414693683905e-117	Neutrophils	FYTTD1
8.7148077979091e-122	-0.783759025766583	0.029	0.276	2.15979081655581e-117	Neutrophils	PTPN7
1.02420788481239e-121	-0.704903152436861	0.031	0.279	2.53829440093055e-117	Neutrophils	HDLBP
2.22530901697117e-121	-0.613132487718568	0.023	0.262	5.51498333675966e-117	Neutrophils	ZNRD1
4.21172638771428e-121	-0.566245549883438	0.111	0.437	1.04379215066723e-116	Neutrophils	ATP5MPL
6.87234107068844e-121	1.77573417352012	0.518	0.337	1.70317228754872e-116	Neutrophils	SERPINB1
1.44522319489169e-120	-0.721172242751693	0.021	0.257	3.58169664390009e-116	Neutrophils	FKBP2
1.98307729037339e-120	-0.644066144520537	0.069	0.355	4.91466044873237e-116	Neutrophils	GTF2B
3.31898257732422e-120	-0.533775547428629	0.019	0.252	8.2254345213826e-116	Neutrophils	GGCX
4.58648218924982e-120	-0.635037497384632	0.091	0.392	1.13666788096178e-115	Neutrophils	DIAPH1
1.35594469425971e-119	-0.638983430999367	0.023	0.261	3.36043773578383e-115	Neutrophils	CNTRL
1.44553680305157e-119	1.81673534473286	0.35	0.137	3.58247385900272e-115	Neutrophils	TNFRSF1A
2.45495372841355e-119	-0.510242291198846	0.032	0.281	6.08411182512731e-115	Neutrophils	EIF3I
2.46514903929198e-119	1.78888889582567	0.327	0.116	6.1093788640773e-115	Neutrophils	LY96
2.82499224423764e-119	-0.617965544251212	0.335	0.769	7.00117827889415e-115	Neutrophils	TMA7
2.93990568890869e-119	-0.547752972808327	0.023	0.26	7.28596826882242e-115	Neutrophils	WBP11
3.47032328751575e-119	-0.516803163642103	0.048	0.314	8.60050220345029e-115	Neutrophils	SUN2
4.71597446663105e-119	-0.576152870661434	0.021	0.254	1.16875995206517e-114	Neutrophils	SDF4
6.13093657079661e-119	-0.559756485966739	0.054	0.323	1.51943001034052e-114	Neutrophils	ATG12
6.36462546889213e-119	-0.564918536464075	0.052	0.319	1.57734512995554e-114	Neutrophils	RIF1
6.50607158080206e-119	-1.04754815004439	0.036	0.282	1.61239971987017e-114	Neutrophils	PRDM1
7.81634490332678e-119	-0.707892001366147	0.053	0.32	1.93712475739148e-114	Neutrophils	SATB1
7.94386677052113e-119	-0.558438737410848	0.056	0.329	1.96872850173825e-114	Neutrophils	ZMYM2
1.41227544085525e-118	-0.529032361548564	0.045	0.304	3.50004222507157e-114	Neutrophils	CDK12
1.81358726064758e-118	-0.524568327117616	0.087	0.388	4.4946133080629e-114	Neutrophils	PPP1R2
3.05868046444232e-118	-0.556828474750203	0.031	0.275	7.58032779502741e-114	Neutrophils	DHX15
4.291301984001e-118	-0.700228870920155	0.03	0.273	1.06351337069497e-113	Neutrophils	PIK3IP1
8.76321963271862e-118	-0.624567765722383	0.042	0.297	2.17178872157666e-113	Neutrophils	PIP4K2A
2.49504277499404e-117	-0.575840928821628	0.058	0.329	6.18346450926773e-113	Neutrophils	ARPP19
3.07805924210231e-117	1.99488235732723	0.38	0.169	7.62835421970215e-113	Neutrophils	DDX60L
4.35829937398834e-117	-0.626708867577397	0.041	0.294	1.08011733385553e-112	Neutrophils	PTPN1
4.65009058637682e-117	-0.648440289170116	0.032	0.274	1.15243195002177e-112	Neutrophils	RUNX1
8.44714137423562e-117	-0.515289599475911	0.025	0.261	2.09345504677681e-112	Neutrophils	LRPAP1
1.52880851582489e-116	-0.52756657570815	0.054	0.321	3.78884614476883e-112	Neutrophils	KLF13
1.66273312667885e-116	-0.64000121570696	0.032	0.275	4.12075150784821e-112	Neutrophils	NCOA7
2.08271210437512e-116	-0.558585025804244	0.026	0.262	5.16158540827286e-112	Neutrophils	RPS19BP1
2.0885274250783e-116	-0.628779543963683	0.066	0.342	5.17599751757154e-112	Neutrophils	RNF139
2.95844018423481e-116	-0.980007384230519	0.178	0.51	7.33190230858914e-112	Neutrophils	HSPA1B
4.66496941217999e-116	0.812484653198888	0.857	0.898	1.15611936942057e-111	Neutrophils	HLA-E
6.14362606749666e-116	-0.501063688241303	0.078	0.368	1.5225748483077e-111	Neutrophils	ZC3H13
7.20834748538352e-116	-0.592674561398055	0.071	0.351	1.7864447573026e-111	Neutrophils	PDE7A
1.08790454439973e-115	-0.539469679784513	0.026	0.262	2.69615383238585e-111	Neutrophils	TRIP11
4.76923931220575e-115	-0.688232820525326	0.023	0.252	1.18196057874395e-110	Neutrophils	BAG3
9.60258356864515e-115	-0.538331874908259	0.039	0.287	2.37980828581733e-110	Neutrophils	SUPT5H
1.3584991258929e-114	-1.33554976973179	0.146	0.449	3.36676838370038e-110	Neutrophils	HLA-DRA
1.68159456932546e-114	1.88826350323577	0.463	0.285	4.16749582115929e-110	Neutrophils	PTEN
1.97034844469397e-114	-0.785933153436816	0.037	0.278	4.88311455048507e-110	Neutrophils	PRKCH
2.26882582546445e-114	-0.528765728939279	0.244	0.644	5.62283104324855e-110	Neutrophils	AKAP13
2.38648654828916e-114	-0.511561869290897	0.045	0.299	5.91442961262503e-110	Neutrophils	OCIAD1
3.62467289486229e-114	-0.547949575126993	0.284	0.654	8.98302683533721e-110	Neutrophils	NR4A2
8.11470805707667e-114	-0.55330550361622	0.025	0.255	2.01106809778531e-109	Neutrophils	CNOT7
2.53481618957866e-113	-0.727295230782496	0.563	0.911	6.28203496263278e-109	Neutrophils	ATP5F1E
2.8909103641212e-113	1.8313069295762	0.388	0.187	7.16454315540156e-109	Neutrophils	RNF13
4.65540891584842e-113	-1.65714963118967	0.058	0.312	1.15374999161471e-108	Neutrophils	CTSB
7.06900837019429e-113	-0.516641480733393	0.036	0.277	1.75191234438525e-108	Neutrophils	CHD3
7.98597846209484e-113	-0.524342471279638	0.037	0.279	1.97916504226096e-108	Neutrophils	PSMC6
1.72544050154179e-112	-0.625970748274327	0.074	0.349	4.27615919497101e-108	Neutrophils	PPP1CA
1.80937332210006e-112	-0.515448465165797	0.042	0.29	4.48416990416059e-108	Neutrophils	YWHAG
4.4305401181913e-112	-0.528515868222052	0.029	0.262	1.09802075749135e-107	Neutrophils	CAPRIN1
5.93456715239648e-112	1.87720268008447	0.282	0.085	1.47076377737842e-107	Neutrophils	NSMAF
7.71812949872746e-112	-0.505424104859583	0.027	0.257	1.91278403366963e-107	Neutrophils	PRPF8
1.58321115668693e-111	-0.672858154409714	0.035	0.271	3.92367220961722e-107	Neutrophils	PSMC1
1.74119456460711e-111	-0.733727581489483	0.052	0.305	4.31520248946579e-107	Neutrophils	DUSP5
2.26633617000655e-111	-0.552943169350441	0.034	0.271	5.61666093012723e-107	Neutrophils	MED4
2.3721664074124e-111	-0.514139900454072	0.028	0.258	5.87894000749016e-107	Neutrophils	PPP2R5E
2.5017419203779e-111	-0.518631857446094	0.123	0.441	6.20006700127255e-107	Neutrophils	RANBP2
2.94764534973512e-111	-0.699224841641872	0.113	0.412	7.30514947024856e-107	Neutrophils	ACTN4
3.66751883561486e-111	-0.553843960216739	0.043	0.289	9.0892119303043e-107	Neutrophils	HERC1
4.24166187608698e-111	-0.574787629226002	0.033	0.268	1.05121106275064e-106	Neutrophils	AP2M1
6.17090438230922e-111	-0.593511200818777	0.032	0.267	1.52933523306769e-106	Neutrophils	BAX
1.11100542914449e-110	-0.63376387071922	0.026	0.251	2.75340475504879e-106	Neutrophils	DCAF7
2.17962981693971e-110	-0.503836368300891	0.028	0.256	5.40177657532167e-106	Neutrophils	UQCRC2
3.12372158484007e-110	1.7219256555931	0.445	0.261	7.74151920370915e-106	Neutrophils	PICALM
8.58875866911613e-110	-0.7085791304726	0.029	0.256	2.12855206096705e-105	Neutrophils	YWHAH
1.85012285759092e-109	-0.529702861550847	0.036	0.272	4.58515947796757e-105	Neutrophils	ADNP
8.87024134362187e-109	-0.642063828077606	0.031	0.259	2.19831191218981e-104	Neutrophils	HMGA1
8.95371214004681e-109	-0.577885414107067	0.036	0.272	2.2189984796678e-104	Neutrophils	PCNX4
9.07156006526866e-109	-0.564673022602443	0.034	0.267	2.24820473097553e-104	Neutrophils	MAP2K2
1.78005786835723e-108	-0.93034308294947	0.126	0.43	4.41151741514973e-104	Neutrophils	CSTB
3.66368868288426e-108	1.7170583704071	0.49	0.305	9.07971966279207e-104	Neutrophils	MX2
1.01640525009713e-107	-0.616808039679621	0.032	0.259	2.51895713131571e-103	Neutrophils	SOCS1
1.43833265593984e-107	-0.591842627822823	0.029	0.254	3.5646198212157e-103	Neutrophils	ERO1B
1.68071809826608e-107	-0.823906258336773	0.051	0.297	4.16532366293283e-103	Neutrophils	HLA-DQB1
1.95860529100976e-107	1.75518700679344	0.304	0.11	4.85401149270948e-103	Neutrophils	DCUN1D3
1.01731172628858e-106	1.27227460914047	0.621	0.517	2.52120365126099e-102	Neutrophils	LAPTM5
1.37284584919214e-106	-0.604535784064919	0.149	0.471	3.40232386805289e-102	Neutrophils	NR3C1
1.51598094107816e-106	1.77484058037052	0.438	0.26	3.75705556627401e-102	Neutrophils	ATG3
2.9218043157616e-106	-0.580471236286109	0.04	0.274	7.24110763575197e-102	Neutrophils	SRI
4.17992767894426e-106	-0.682475410735062	0.597	0.899	1.03591147667276e-101	Neutrophils	PABPC1
5.46385224594009e-106	-0.622368300203075	0.069	0.33	1.35410650211133e-101	Neutrophils	RABAC1
1.34910202357819e-105	1.79729985395136	0.576	0.467	3.34347954503382e-101	Neutrophils	TXNIP
2.2385940911529e-105	-0.535961796774586	0.03	0.252	5.54790773610422e-101	Neutrophils	TMEM259
5.97954389143099e-105	-0.509008126678512	0.032	0.256	1.48191036261334e-100	Neutrophils	UHMK1
1.29689909326315e-104	-0.665542020416361	0.03	0.25	3.21410502283408e-100	Neutrophils	SYNE1
2.59048258980315e-104	-0.531505200176816	0.03	0.251	6.41999300230914e-100	Neutrophils	EFCAB14
5.64031200218008e-104	-0.520230658151624	0.047	0.285	1.39783852350029e-99	Neutrophils	YBX3
6.18897274470231e-104	-0.518531748632461	0.058	0.307	1.53381311531957e-99	Neutrophils	REEP5
1.49835933165178e-102	2.2527358268491	0.476	0.301	3.71338393163261e-98	Neutrophils	GBP1
3.83763802584142e-102	1.41676992714405	0.279	0.083	9.5108183194428e-98	Neutrophils	CD14
1.16910186352785e-101	-0.508497966925896	0.04	0.268	2.89738514838106e-97	Neutrophils	NFATC3
1.45090562892532e-101	-0.6073532192552	0.039	0.264	3.59577942016561e-97	Neutrophils	TXNDC17
1.48833247287722e-101	1.64367866098957	0.569	0.463	3.68853436753161e-97	Neutrophils	HIF1A
1.54186408663837e-100	-0.551409710896519	0.038	0.261	3.82120176591588e-96	Neutrophils	MGAT4A
2.75037183745723e-100	-0.541628668549685	0.058	0.299	6.81624652477025e-96	Neutrophils	NAA50
9.73026930354434e-100	-0.654856485713726	0.059	0.3	2.41145264149739e-95	Neutrophils	PDE3B
5.76744051257017e-99	1.62069200555186	0.346	0.154	1.42934478223026e-94	Neutrophils	ARHGAP26
2.02593440747165e-98	-0.571337853042906	0.05	0.281	5.020873242037e-94	Neutrophils	FKBP5
2.29799080525603e-98	1.74202971970275	0.315	0.129	5.69511061266603e-94	Neutrophils	IL6R
2.55404488082935e-98	-0.511383764527725	0.241	0.604	6.32968942815938e-94	Neutrophils	STK17B
9.20682093949574e-98	1.68450726917968	0.571	0.505	2.28172643343523e-93	Neutrophils	CHD1
2.86066775639409e-97	-1.08806676258645	0.056	0.284	7.08959290067148e-93	Neutrophils	AREG
5.71319854390905e-96	-0.506578224577731	0.276	0.652	1.41590199513698e-91	Neutrophils	DNAJB6
8.7803680973807e-96	1.31058282606296	0.623	0.559	2.17603862557386e-91	Neutrophils	PPP1R15A
7.03383197392207e-95	1.50423615142551	0.263	0.084	1.74319457809711e-90	Neutrophils	DOCK5
9.41001468297371e-94	1.42041769044011	0.582	0.448	2.33208393888137e-89	Neutrophils	SAMSN1
3.67506037817835e-92	1.87693917995176	0.401	0.225	9.1079021352394e-88	Neutrophils	PFKFB3
3.65061991338767e-91	1.48392603424046	0.543	0.454	9.04733133134867e-87	Neutrophils	CAP1
1.31620083159841e-90	1.70145686756656	0.392	0.217	3.26194052095035e-86	Neutrophils	ZNF267
1.51762115844254e-90	1.64536699598571	0.41	0.238	3.76112051696815e-86	Neutrophils	PTPRE
9.33237174896927e-89	1.65138302758732	0.566	0.434	2.31284169054705e-84	Neutrophils	EGR1
2.89518352004825e-88	2.70311345847795	0.28	0.106	7.17513331773558e-84	Neutrophils	IFIT3
2.28121420031384e-87	1.08909985269718	0.25	0.076	5.65353315263779e-83	Neutrophils	HSPA6
2.9891870691551e-87	1.38426246251308	0.559	0.48	7.40810231348708e-83	Neutrophils	ARPC5
3.5105904495366e-87	1.66113263688315	0.588	0.58	8.70029631108655e-83	Neutrophils	WSB1
5.0893372194804e-87	2.86710450133833	0.351	0.184	1.26129044310383e-82	Neutrophils	KATNBL1
1.05850878670618e-86	-0.626055985536387	0.051	0.26	2.62330232609393e-82	Neutrophils	ATP2B4
2.73085365271897e-86	-0.698322633786724	0.123	0.386	6.76787460753342e-82	Neutrophils	HMGB2
3.65747699043785e-86	-0.684767963182104	0.609	0.867	9.06432522540212e-82	Neutrophils	BTG1
4.26359797807512e-86	1.217307169298	0.348	0.142	1.05664748690636e-81	Neutrophils	FCER1G
8.11660056232661e-86	1.51265135266876	0.551	0.479	2.0115371173614e-81	Neutrophils	JMJD1C
1.48367624859077e-85	-0.761782912407952	0.195	0.476	3.67699484688252e-81	Neutrophils	CD63
4.70360754470362e-85	-0.581862351712406	0.046	0.25	1.1656950578039e-80	Neutrophils	ITGAL
1.82517623940912e-83	-0.726241757427145	0.511	0.818	4.52333427412763e-79	Neutrophils	DNAJA1
1.14583412027718e-81	-0.530734424927821	0.073	0.294	2.83972070028293e-77	Neutrophils	AKNA
4.25938569315111e-81	0.986138493550584	0.708	0.761	1.05560355633364e-76	Neutrophils	DDX3X
1.00013988029746e-80	-0.727775822430216	0.38	0.697	2.4786466653412e-76	Neutrophils	REL
4.69794377212687e-80	-0.503790385379258	0.167	0.444	1.1642914050462e-75	Neutrophils	CHMP1B
4.90753743830494e-80	1.61438780968225	0.334	0.17	1.21623500333511e-75	Neutrophils	FBXL5
7.77618638345812e-79	1.27998680950601	0.38	0.207	1.92717227141242e-74	Neutrophils	CYSTM1
1.15394652628087e-78	-0.842041819517267	0.114	0.353	2.85982567608189e-74	Neutrophils	CTSD
5.20823671132255e-78	-0.525267017772526	0.555	0.869	1.29075730416707e-73	Neutrophils	UBC
5.31395667802723e-78	1.64228816535235	0.302	0.139	1.31695788351549e-73	Neutrophils	TRIM25
5.74429505926046e-78	1.61796400688318	0.333	0.174	1.42360864453652e-73	Neutrophils	RASSF3
3.66684725992392e-77	2.6488334634582	0.269	0.1	9.08754756426946e-73	Neutrophils	CCL4L2
1.23421735856786e-76	1.52914065531368	0.258	0.101	3.05876087973874e-72	Neutrophils	RNF24
3.71393044939669e-76	1.05474562430576	0.747	0.802	9.20423383273982e-72	Neutrophils	PNRC1
4.67665568439983e-76	1.58678702073594	0.399	0.254	1.15901557826481e-71	Neutrophils	RASSF5
7.03596374343192e-76	1.02967611211984	0.68	0.624	1.74372289453473e-71	Neutrophils	FYB1
4.18741495510529e-74	-0.54044741760155	0.248	0.55	1.03776704832374e-69	Neutrophils	INTS6
4.48738926777011e-73	1.47441813409953	0.348	0.192	1.11210968223147e-68	Neutrophils	SLC16A3
7.29402908776354e-73	1.8257139835045	0.322	0.168	1.80767922882044e-68	Neutrophils	NBN
1.1546385969947e-72	1.44357090925579	0.51	0.442	2.86154083493196e-68	Neutrophils	USP15
1.71419477526551e-70	1.57713829139013	0.324	0.17	4.24828891154051e-66	Neutrophils	NFIL3
2.06182860073474e-69	1.38882523320166	0.402	0.261	5.10982982120091e-65	Neutrophils	ACTN1
2.27326480944431e-69	1.57947695396334	0.42	0.304	5.63383217724583e-65	Neutrophils	ETF1
8.14742393813859e-69	1.44512185089789	0.416	0.287	2.01917607458889e-64	Neutrophils	PPP1R18
3.6557370932592e-68	1.53544383937189	0.413	0.29	9.06001323822429e-64	Neutrophils	CPEB4
1.01125599077505e-66	-0.502949179219491	0.138	0.37	2.50619572193781e-62	Neutrophils	ANXA5
1.02022120474882e-66	-1.38735897647909	0.086	0.281	2.528414211729e-62	Neutrophils	TIMP1
1.52296305197857e-66	0.605712591380919	0.831	0.912	3.77435933171848e-62	Neutrophils	HLA-C
5.03707444364202e-66	1.68085431323187	0.412	0.299	1.2483381593678e-61	Neutrophils	EHD1
2.00591296862552e-65	1.47251712387675	0.276	0.13	4.97125411014462e-61	Neutrophils	CYTH4
2.67426648123613e-65	1.33206460445291	0.288	0.14	6.6276346204475e-61	Neutrophils	ADAM8
3.17262583102575e-65	1.45826923280447	0.388	0.257	7.86271859703113e-61	Neutrophils	BCL3
1.86559956263383e-64	1.63066600688537	0.42	0.313	4.62351539607542e-60	Neutrophils	ANP32A
2.52574250158383e-64	1.37580066913244	0.273	0.128	6.25954764167521e-60	Neutrophils	LMNB1
3.12458763973069e-64	1.46573744354378	0.532	0.49	7.74366554754456e-60	Neutrophils	SKIL
4.79851166273581e-64	1.65694272721039	0.309	0.163	1.18921514537581e-59	Neutrophils	DSE
6.98422850437717e-63	-5.74087826931548	0.121	0.334	1.73090135023979e-58	Neutrophils	IGKC
1.09704864197145e-62	1.49265672007583	0.305	0.165	2.71881564939784e-58	Neutrophils	R3HDM4
1.23584370280644e-60	1.72729988609249	0.289	0.152	3.06279144866519e-56	Neutrophils	AC016831.1
4.99395676311497e-60	1.51717783900153	0.343	0.216	1.23765230460278e-55	Neutrophils	RTN3
5.19720955399432e-60	1.49965464778031	0.354	0.229	1.28802444376641e-55	Neutrophils	XPO6
8.59111866223981e-60	1.5022248959621	0.364	0.243	2.12913693806289e-55	Neutrophils	ICAM3
4.86983155081084e-58	1.66423924637271	0.399	0.297	1.20689035323745e-53	Neutrophils	DNTTIP2
3.00173335841286e-57	2.03300173100583	0.383	0.266	7.4391957821546e-53	Neutrophils	SGK1
3.39594729881438e-57	1.54346070785349	0.349	0.228	8.41617619065168e-53	Neutrophils	FLOT1
7.29526611751224e-57	1.69276496918445	0.296	0.165	1.80798580190306e-52	Neutrophils	CDC42EP3
4.55695808749295e-56	1.17224518684378	0.588	0.633	1.12935092282338e-51	Neutrophils	CCNL1
3.67254291528358e-55	1.39083148826094	0.272	0.143	9.10166310694729e-51	Neutrophils	SLC12A6
4.40712018933593e-55	1.05077816753255	0.617	0.707	1.09221659652312e-50	Neutrophils	UBE2D3
1.59542602925736e-54	1.4283464533301	0.34	0.22	3.95394432830852e-50	Neutrophils	LAMP2
3.46802822870677e-54	1.38374145767652	0.313	0.178	8.59481435920399e-50	Neutrophils	CEBPD
2.09403526636617e-53	1.25648674076465	0.426	0.327	5.18964760063528e-49	Neutrophils	EFHD2
1.79990579251487e-52	1.5411084664174	0.278	0.156	4.4607065255896e-48	Neutrophils	C9orf72
2.82534124069596e-52	0.677548396158496	0.803	0.779	7.0020431968168e-48	Neutrophils	TNFAIP3
3.03100087385334e-51	-0.505535797422316	0.464	0.764	7.51172946567074e-47	Neutrophils	SH3BGRL3
5.40278672310178e-51	1.28965202981263	0.275	0.149	1.33897263358631e-46	Neutrophils	SLC6A6
7.30401556919342e-51	1.40017280987665	0.275	0.152	1.8101541785132e-46	Neutrophils	RASSF2
4.9704784594135e-50	1.45866587419098	0.365	0.266	1.23183367659645e-45	Neutrophils	UBE2R2
1.26288921706578e-49	1.47624149246813	0.324	0.209	3.12981834665412e-45	Neutrophils	SKAP2
2.27684762819331e-49	1.37864679090191	0.276	0.155	5.64271147695148e-45	Neutrophils	ATP6V1B2
2.76857014442261e-48	1.378762398535	0.322	0.204	6.86134738892256e-44	Neutrophils	CARD16
3.91567464104481e-48	1.73712072204042	0.437	0.383	9.70421646290135e-44	Neutrophils	IFRD1
3.99450040539884e-48	1.48339560653727	0.356	0.253	9.89957035469994e-44	Neutrophils	MAP2K3
9.31689222756335e-48	1.42933215862724	0.277	0.162	2.30900540075702e-43	Neutrophils	HSD17B11
2.67534514380864e-47	1.51564763996732	0.362	0.261	6.63030786990096e-43	Neutrophils	N4BP1
4.79500756513892e-46	1.30785501318524	0.291	0.177	1.18834672486838e-41	Neutrophils	IFNGR1
1.92998830406982e-45	1.35786744973396	0.306	0.197	4.78309001397624e-41	Neutrophils	NUMB
2.09575303711996e-45	1.55895006767909	0.394	0.32	5.19390475189439e-41	Neutrophils	GNAI3
7.00849723393057e-45	1.49179351070408	0.304	0.192	1.73691586948501e-40	Neutrophils	ZFYVE16
2.42319420252698e-43	1.33730761105585	0.328	0.215	6.00540219212263e-39	Neutrophils	ASAH1
2.57539098929732e-43	0.936642377370604	0.276	0.15	6.38259148877555e-39	Neutrophils	S100P
1.0891555515182e-41	1.55946876849181	0.413	0.352	2.69925420332754e-37	Neutrophils	ARL5B
1.82828770058353e-40	1.40681869200537	0.389	0.323	4.53104540835617e-36	Neutrophils	CD46
2.94180903444572e-40	1.94349695033825	0.26	0.145	7.29068533006682e-36	Neutrophils	C15orf48
2.09441628905752e-38	1.37269515008874	0.345	0.252	5.19059188917126e-34	Neutrophils	FNDC3B
6.96500864110877e-38	1.35110479210095	0.328	0.24	1.72613809152599e-33	Neutrophils	YPEL3
4.39340145841222e-37	1.42478904227127	0.383	0.319	1.0888166834383e-32	Neutrophils	ATP2B1
7.74705810523668e-37	1.56629742726127	0.302	0.214	1.91995341022081e-32	Neutrophils	MAFF
1.53411136410162e-36	1.22995912954764	0.437	0.371	3.80198819365305e-32	Neutrophils	CLEC2B
4.12145637834276e-36	1.01444707768025	0.522	0.513	1.02142053424469e-31	Neutrophils	COTL1
1.96124322380506e-35	1.15290132854233	0.472	0.479	4.86054908155607e-31	Neutrophils	DAZAP2
1.37094242337457e-33	-0.618228818722134	0.333	0.524	3.39760660784919e-29	Neutrophils	HSPA1A
2.31524906544897e-32	0.897158203301228	0.555	0.59	5.73788175890218e-28	Neutrophils	IQGAP1
2.56219249800215e-32	1.05882755157192	0.386	0.312	6.34988166779872e-28	Neutrophils	LYST
4.92570656464005e-31	1.33122538251562	0.317	0.247	1.22073785791474e-26	Neutrophils	TLE3
1.37255934749441e-30	1.58045687150597	0.256	0.173	3.4016138308954e-26	Neutrophils	ECHDC1
1.07462762271327e-28	1.30661048481378	0.42	0.41	2.66324963737029e-24	Neutrophils	PPP1R15B
8.67246211053104e-28	1.18650836347075	0.382	0.354	2.14929628485291e-23	Neutrophils	GPSM3
2.26130709072975e-27	0.974418949727113	0.358	0.291	5.60419736295554e-23	Neutrophils	PREX1
4.60440711501401e-27	1.21775644782762	0.313	0.243	1.14111021531392e-22	Neutrophils	PLSCR1
5.71522332138759e-27	1.41261126616231	0.352	0.308	1.41640379573949e-22	Neutrophils	ELL2
3.12531392562656e-26	0.539186662178255	0.126	0.272	7.74546550188031e-22	Neutrophils	GBP4
5.49725993942978e-26	0.899791637715253	0.449	0.422	1.36238593078888e-21	Neutrophils	LSP1
4.09479722596962e-25	0.963762339883488	0.446	0.42	1.01481359651205e-20	Neutrophils	FOSL2
6.25153825549957e-25	1.17972170099408	0.279	0.212	1.54931872586046e-20	Neutrophils	SSH2
4.15872831030718e-24	1.091307787849	0.348	0.306	1.03065763714343e-19	Neutrophils	ATP6V0B
5.81609353254194e-22	0.9131252834333	0.511	0.581	1.44140246016987e-17	Neutrophils	ACTR2
9.68768912931305e-21	0.509032787455175	0.149	0.289	2.40089999691765e-16	Neutrophils	NSUN6
2.13982192649514e-20	1.1359165160273	0.328	0.292	5.3031206804329e-16	Neutrophils	QKI
2.6744895435859e-20	0.769296908890873	0.404	0.358	6.62818743586893e-16	Neutrophils	TNFRSF1B
3.82656534000355e-20	1.08804820915125	0.344	0.305	9.4833768821308e-16	Neutrophils	BRI3
6.53846013680522e-20	1.1978576598654	0.287	0.237	1.62042657570444e-15	Neutrophils	LBR
7.54273300569803e-19	1.12480934768838	0.441	0.497	1.86931552080214e-14	Neutrophils	MAP1LC3B
7.99207519408988e-19	1.11725618232076	0.386	0.371	1.98067599535129e-14	Neutrophils	GBP2
4.88018610117266e-18	1.23648092611497	0.372	0.377	1.20945652145362e-13	Neutrophils	RAB21
5.85103800254175e-18	1.10013820832455	0.262	0.211	1.45006274816992e-13	Neutrophils	IGF2R
1.27005543237715e-17	1.16266153613341	0.261	0.213	3.14757837806029e-13	Neutrophils	NCOA4
1.48883313691789e-17	1.18738252682808	0.36	0.357	3.68977516322361e-13	Neutrophils	SPAG9
1.59320659188796e-17	1.27048267244764	0.295	0.257	3.94844389667594e-13	Neutrophils	GPCPD1
2.20977749561407e-17	1.42915618030824	0.26	0.214	5.47649156738035e-13	Neutrophils	SEC22B
1.15009571693995e-16	0.581023320701946	0.583	0.609	2.85028221529227e-12	Neutrophils	IER2
1.26139048178568e-16	1.80000561633487	0.299	0.259	3.12610403100944e-12	Neutrophils	GBP5
1.26898953169623e-16	0.630065509643019	0.248	0.416	3.14493675640277e-12	Neutrophils	CD69
6.8191417666839e-16	1.0571114841415	0.287	0.251	1.68998790403727e-11	Neutrophils	TALDO1
4.4975831506064e-15	0.830768397339404	0.471	0.543	1.11463603221478e-10	Neutrophils	STAT3
8.70416061879993e-15	0.896688340474988	0.457	0.51	2.15715212615719e-10	Neutrophils	WIPF1
2.2858393987897e-14	0.904798841393746	0.356	0.348	5.66499578202051e-10	Neutrophils	HCLS1
3.19581975260014e-14	1.21805418361576	0.333	0.332	7.92020009286893e-10	Neutrophils	PNPLA8
9.70724718004584e-14	1.02124845519667	0.352	0.355	2.40574706863076e-09	Neutrophils	PRR13
4.93254706729593e-13	1.0425500628199	0.253	0.216	1.22243313968795e-08	Neutrophils	PRKCB
3.18039141400445e-11	1.15158325108853	0.347	0.355	7.88196404132722e-07	Neutrophils	TANK
3.6196289313831e-11	1.07621657970457	0.272	0.252	8.97052638064673e-07	Neutrophils	ASAP1
5.44563700833069e-11	0.533539016337049	0.256	0.432	1.3495922197746e-06	Neutrophils	NIPBL
6.2472652301879e-11	1.03522149925744	0.399	0.453	1.54825974199747e-06	Neutrophils	JOSD1
9.25022897664484e-11	0.868489378517076	0.449	0.529	2.29248424728189e-06	Neutrophils	MIDN
2.70908400451399e-10	1.03560676079463	0.392	0.445	6.71392288838701e-06	Neutrophils	BOD1L1
3.61546664211312e-10	1.09170007799502	0.383	0.424	8.96021097914896e-06	Neutrophils	BAZ1A
6.29933135009402e-10	0.511808373813932	0.151	0.251	1.5611632884938e-05	Neutrophils	NFKB2
8.28013291332147e-10	0.791832249636268	0.486	0.61	2.05206533990846e-05	Neutrophils	PCBP1
2.93463799650616e-09	0.769833571260029	0.433	0.49	7.27291334674122e-05	Neutrophils	CYTIP
3.6734816065549e-09	0.877151628999489	0.395	0.445	9.103989465525e-05	Neutrophils	GMFG
4.72229087743582e-09	1.0262701887835	0.29	0.291	0.000117032534815492	Neutrophils	LRP10
1.06757996820202e-08	0.920483189544222	0.276	0.268	0.000264578343519507	Neutrophils	ZYX
1.23856101717564e-08	1.18138093341201	0.3	0.305	0.000306952576886639	Neutrophils	TRIM38
1.7820680713144e-08	0.970246817094444	0.27	0.263	0.000441649930113847	Neutrophils	MSL1
2.26725478552733e-08	1.02970839637678	0.253	0.242	0.000561893753497238	Neutrophils	ATP6V0D1
2.34602549903337e-08	0.774704590425389	0.452	0.528	0.00058141549942544	Neutrophils	TAGLN2
3.37558518669251e-08	0.679047652081247	0.198	0.315	0.000836571276818004	Neutrophils	ARRDC3
3.75347955235726e-08	0.953578554570276	0.421	0.491	0.0009302248374607	Neutrophils	KIAA1551
5.09067655904809e-08	0.680633888388324	0.199	0.319	0.00126162237162889	Neutrophils	RLF
5.98779175448948e-08	1.07556205609077	0.279	0.283	0.00148395443051513	Neutrophils	MED13L
6.85685529577902e-08	0.501132935654034	0.213	0.336	0.00169933444795292	Neutrophils	TAF7
1.13104844190682e-07	0.577123806247765	0.171	0.27	0.00280307735357767	Neutrophils	NUP58
3.35887531161243e-07	0.502420730299203	0.182	0.286	0.00832430068476908	Neutrophils	TMBIM4
6.04848131266019e-07	0.53223429564445	0.165	0.256	0.0149899512371657	Neutrophils	DYRK1A
8.35451897695165e-07	1.17934182519868	0.265	0.265	0.0207050043805793	Neutrophils	AC020916.1
8.6929806723606e-07	0.503023624873519	0.181	0.278	0.0215438140003113	Neutrophils	RC3H1
1.09726977444149e-06	1.142436350646	0.274	0.283	0.0271936368199834	Neutrophils	RICTOR
1.710023625935e-06	1.04427164357439	0.292	0.309	0.042379515521547	Neutrophils	ACAP2
1.86492741062378e-06	0.636671410445342	0.205	0.314	0.0462184960174892	Neutrophils	ZC3H12A
0	4.00105418046151	0.494	0.058	0	T_cells	CCL5
0	3.46446866829608	0.764	0.022	0	T_cells	CD2
0	2.90193250926867	0.87	0.169	0	T_cells	IL32
0	2.80727985930708	0.529	0.014	0	T_cells	TRBC1
0	2.79144625960458	0.81	0.097	0	T_cells	CD52
0	2.74558560350762	0.38	0.014	0	T_cells	GZMA
0	2.73231317506602	0.721	0.018	0	T_cells	CD3D
0	2.67507864768413	0.655	0.039	0	T_cells	TRBC2
0	2.66164930639213	0.675	0.033	0	T_cells	TRAC
0	2.49295808032972	0.646	0.013	0	T_cells	CD3G
0	2.45769365000696	0.997	0.513	0	T_cells	RPS29
0	2.34621563048808	0.592	0.131	0	T_cells	RGS1
0	2.28793542981939	0.644	0.017	0	T_cells	CD3E
0	2.23603090892191	0.996	0.595	0	T_cells	RPS27
0	2.1968760048671	0.958	0.42	0	T_cells	RPS15A
0	2.1322217587154	0.971	0.426	0	T_cells	RPS12
0	2.0916660531935	0.728	0.128	0	T_cells	ETS1
0	2.07786619213538	0.601	0.109	0	T_cells	RUNX3
0	2.05613943984427	0.526	0.016	0	T_cells	BCL11B
0	2.00428088301964	0.92	0.439	0	T_cells	RPS3A
0	2.00246702887782	0.583	0.079	0	T_cells	FYN
0	1.9760001313217	0.933	0.407	0	T_cells	RPS3
0	1.94152415217562	0.954	0.436	0	T_cells	RPL32
0	1.94028707168648	0.492	0.025	0	T_cells	CD7
0	1.93125778896539	0.979	0.416	0	T_cells	RPS19
0	1.9306983017337	0.618	0.101	0	T_cells	HCST
0	1.92132055071342	0.982	0.439	0	T_cells	RPL13
0	1.90796019212675	0.968	0.508	0	T_cells	RPL34
0	1.90655983156969	0.968	0.438	0	T_cells	RPS14
0	1.90204790224742	0.936	0.493	0	T_cells	RPL21
0	1.88956362000818	0.654	0.153	0	T_cells	ZNF331
0	1.88951318571826	0.56	0.106	0	T_cells	RGCC
0	1.88124418387012	0.958	0.387	0	T_cells	RPL23A
0	1.87922178000669	0.542	0.043	0	T_cells	CLEC2D
0	1.87540031130189	0.983	0.454	0	T_cells	RPS28
0	1.8658011640386	0.858	0.394	0	T_cells	ZFP36L2
0	1.86434990558333	0.966	0.419	0	T_cells	RPL11
0	1.85966838660498	0.997	0.547	0	T_cells	RPLP1
0	1.85446306051981	0.968	0.56	0	T_cells	RPL30
0	1.83485987663568	0.916	0.371	0	T_cells	RPS21
0	1.82770106847269	0.977	0.435	0	T_cells	RPL10
0	1.81401640949818	0.958	0.499	0	T_cells	RPS27A
0	1.80676966124978	0.981	0.519	0	T_cells	RPL37
0	1.805446229616	0.881	0.366	0	T_cells	RPL26
0	1.78015493732734	0.919	0.424	0	T_cells	RPS6
0	1.7792610699222	0.942	0.385	0	T_cells	RPS23
0	1.77642105545471	0.917	0.376	0	T_cells	RPL14
0	1.7757485292292	0.89	0.392	0	T_cells	RPS13
0	1.77299117903566	0.94	0.398	0	T_cells	RPL35A
0	1.76968152280161	0.957	0.415	0	T_cells	RPS15
0	1.76617086584272	0.917	0.395	0	T_cells	RPL24
0	1.76528769493961	0.903	0.379	0	T_cells	RPL3
0	1.75363658073471	0.933	0.38	0	T_cells	RPS4X
0	1.74987825208047	0.912	0.449	0	T_cells	RPL9
0	1.73968889539575	0.955	0.391	0	T_cells	RPL36
0	1.73469054088501	0.918	0.379	0	T_cells	RPL18
0	1.73137245103838	0.983	0.585	0	T_cells	RPL39
0	1.73129421059611	0.663	0.159	0	T_cells	AAK1
0	1.72707329146121	0.536	0.082	0	T_cells	EVL
0	1.72330338017905	0.953	0.414	0	T_cells	RPLP2
0	1.7204351817494	0.853	0.349	0	T_cells	RPL5
0	1.71263198484866	0.869	0.341	0	T_cells	RPL31
0	1.71160276895792	0.915	0.371	0	T_cells	RPS20
0	1.70985361743064	0.917	0.436	0	T_cells	RPS25
0	1.70825529106126	0.909	0.38	0	T_cells	RPS7
0	1.69706611498916	0.933	0.427	0	T_cells	RPS16
0	1.69366438325779	0.989	0.598	0	T_cells	RPL28
0	1.6906835279543	0.696	0.236	0	T_cells	SRSF7
0	1.68647107432435	0.84	0.322	0	T_cells	RPSA
0	1.67724799570693	0.85	0.332	0	T_cells	RPL10A
0	1.67471477393811	0.968	0.471	0	T_cells	RPS24
0	1.66590894230912	0.977	0.468	0	T_cells	RPL13A
0	1.65616949134171	0.944	0.447	0	T_cells	RPL38
0	1.65048390920626	0.951	0.431	0	T_cells	RPL27A
0	1.65004405976326	0.433	0.024	0	T_cells	SPOCK2
0	1.63893497410824	0.974	0.424	0	T_cells	RPS18
0	1.63887309972114	0.403	0.012	0	T_cells	CD96
0	1.6355468291431	0.928	0.388	0	T_cells	RPL12
0	1.62781513963234	0.921	0.373	0	T_cells	RPL6
0	1.62744086795732	0.968	0.405	0	T_cells	RPS8
0	1.62074652228664	0.852	0.347	0	T_cells	RPL22
0	1.5984060098488	0.663	0.216	0	T_cells	DDX24
0	1.59004532419692	0.992	0.666	0	T_cells	RPL41
0	1.58374449708376	0.969	0.426	0	T_cells	RPL37A
0	1.57385776879839	0.959	0.468	0	T_cells	RPS2
0	1.5598927732499	0.431	0.016	0	T_cells	LCK
0	1.55376538362058	0.991	0.49	0	T_cells	PTMA
0	1.50327884322237	0.843	0.362	0	T_cells	RPL27
0	1.48157212993526	0.506	0.082	0	T_cells	SLC38A1
0	1.47660185075333	0.4	0.013	0	T_cells	CD247
0	1.47528146330936	0.921	0.383	0	T_cells	RPL7A
0	1.46732657044345	0.397	0.023	0	T_cells	RASGRP1
0	1.46611920668373	0.899	0.376	0	T_cells	RPL29
0	1.4642353027488	0.954	0.412	0	T_cells	RPL18A
0	1.44885777193213	0.952	0.425	0	T_cells	RPL19
0	1.43969035299504	0.86	0.408	0	T_cells	NACA
0	1.42818687331748	0.948	0.418	0	T_cells	RPL15
0	1.41125840004593	0.994	0.594	0	T_cells	EEF1A1
0	1.41073797151138	0.746	0.301	0	T_cells	RPL4
0	1.34665572073199	0.893	0.429	0	T_cells	CALM1
0	1.32786822783668	0.996	0.899	0	T_cells	TMSB4X
0	1.31382755112	0.757	0.298	0	T_cells	COX7C
0	1.31003231637069	0.911	0.377	0	T_cells	RPL35
0	1.28229226357313	0.815	0.341	0	T_cells	RACK1
0	1.19468968014702	0.94	0.6	0	T_cells	FAU
0	1.09053090391778	0.973	0.536	0	T_cells	TMSB10
0	1.01508177214781	0.991	0.741	0	T_cells	MT-CO1
0	-2.07308322748781	0.433	0.769	0	T_cells	S100A11
0	-2.19112329881642	0.802	0.933	0	T_cells	FTL
0	-2.62353759147149	0.926	0.911	0	T_cells	NEAT1
0	-2.67568035683283	0.073	0.595	0	T_cells	LYN
0	-2.83840439142723	0.072	0.546	0	T_cells	ICAM1
0	-2.83997863161425	0.097	0.557	0	T_cells	IFITM3
0	-2.86588887092046	0.262	0.683	0	T_cells	CEBPB
0	-2.87233715463331	0.049	0.519	0	T_cells	TRIB1
0	-2.8970297968034	0.306	0.724	0	T_cells	CTSS
0	-2.97746495106891	0.009	0.477	0	T_cells	FPR1
0	-3.12606520958328	0.429	0.81	0	T_cells	LITAF
0	-3.20157571689954	0.022	0.564	0	T_cells	SERPINA1
0	-3.20837153294167	0.023	0.513	0	T_cells	PHACTR1
0	-3.24328353413614	0.194	0.711	0	T_cells	IER3
0	-3.30596273683472	0.655	0.922	0	T_cells	SAT1
0	-3.37330037251619	0.12	0.632	0	T_cells	SLC25A37
0	-3.37491417023133	0.906	0.974	0	T_cells	FTH1
0	-3.37656158189672	0.122	0.641	0	T_cells	GLUL
0	-3.41261396014677	0.019	0.522	0	T_cells	AQP9
0	-3.47210628097355	0.024	0.562	0	T_cells	FCGR2A
0	-3.47792967479805	0.038	0.584	0	T_cells	BASP1
0	-3.50660917614	0.037	0.658	0	T_cells	MARCKS
0	-3.71409166924145	0.071	0.683	0	T_cells	PLAUR
0	-3.86167263815278	0.009	0.452	0	T_cells	HCAR3
0	-3.87180457461135	0.02	0.595	0	T_cells	CSF3R
0	-4.10578464937402	0.02	0.554	0	T_cells	FCGR3B
0	-4.16509307187295	0.017	0.536	0	T_cells	MNDA
0	-4.30125610869628	0.117	0.699	0	T_cells	BCL2A1
0	-4.31858149525547	0.468	0.862	0	T_cells	NAMPT
0	-4.54880928032872	0.022	0.537	0	T_cells	PTGS2
0	-4.64301325352364	0.314	0.872	0	T_cells	SOD2
0	-4.66585962891409	0.074	0.671	0	T_cells	PLEK
0	-4.76774062443941	0.066	0.709	0	T_cells	G0S2
0	-5.50779405312448	0.038	0.607	0	T_cells	S100A8
0	-5.57808953209326	0.054	0.623	0	T_cells	IL1B
0	-5.82284706038496	0.059	0.682	0	T_cells	S100A9
0	-5.83534638642783	0.227	0.776	0	T_cells	CXCL8
1.36462350201528e-306	1.42779184584347	0.791	0.339	3.38194642504446e-302	T_cells	RPS5
3.34615343342495e-305	-4.43188431105624	0.023	0.462	8.29277205405706e-301	T_cells	IL1RN
8.08119230839738e-304	1.9521317334033	0.595	0.168	2.00276188979012e-299	T_cells	HIST1H4C
1.45711267098678e-303	1.78430081644297	0.362	0.014	3.61116233250653e-299	T_cells	IL2RB
7.09053559061631e-302	-3.13768639118741	0.043	0.481	1.75724743542244e-297	T_cells	GCA
6.37137539276122e-300	-2.96899606434726	0.019	0.453	1.57901796358801e-295	T_cells	C5AR1
1.66877935895212e-299	-2.62843987512459	0.256	0.663	4.13573588529105e-295	T_cells	MXD1
3.08745442937675e-299	1.98961205265568	0.494	0.082	7.65163831232439e-295	T_cells	IL7R
1.32322123562259e-296	-3.16835560338527	0.01	0.436	3.27933918824347e-292	T_cells	HCAR2
2.2608167449267e-295	1.53074740604004	0.686	0.275	5.60298213895183e-291	T_cells	TOMM7
1.65364731407648e-293	-2.84528594204141	0.103	0.539	4.09823413847575e-289	T_cells	GK
4.94536980678745e-293	-3.09047312038242	0.047	0.479	1.22561099921613e-288	T_cells	ACSL1
7.5781544439541e-293	-2.58480436520322	0.016	0.441	1.87809401584514e-288	T_cells	NCF2
8.02688375541211e-292	1.30472872373214	0.824	0.393	1.98930260110378e-287	T_cells	RPL7
6.01805994208124e-291	1.19129098523586	0.345	0.011	1.49145579544599e-286	T_cells	CAMK4
1.8227832100321e-289	1.3045962579397	0.342	0.01	4.51740362942255e-285	T_cells	CD6
1.76974306641869e-287	1.36847789101896	0.713	0.298	4.38595424150545e-283	T_cells	NPM1
3.02143999292186e-285	1.02409877073653	0.936	0.532	7.48803473445823e-281	T_cells	RPS11
6.11270143180008e-285	-2.15582823878423	0.84	0.911	1.51491079584301e-280	T_cells	H3F3A
1.09741990679637e-284	-3.37098825306929	0.138	0.563	2.71973575501344e-280	T_cells	PPIF
3.30387851397317e-284	1.64913367096455	0.436	0.065	8.18800212117972e-280	T_cells	RORA
8.51976674352638e-283	1.59319038328653	0.448	0.069	2.11145379204814e-278	T_cells	IKZF3
1.70357633498277e-281	1.31664240746733	0.349	0.017	4.22197323098779e-277	T_cells	SKAP1
3.43700407816679e-281	1.26477794263883	0.721	0.278	8.51792720692075e-277	T_cells	NAP1L1
2.54813310607503e-280	1.27059591382322	0.726	0.306	6.31503827678573e-276	T_cells	BTF3
1.30738976049392e-279	-2.11459190983771	0.652	0.824	3.24010404343209e-275	T_cells	ITM2B
4.9178826597e-279	-2.33528479546049	0.104	0.537	1.21879885955345e-274	T_cells	TYROBP
6.75489725314256e-279	1.32780900894631	0.487	0.089	1.67406618624632e-274	T_cells	ACAP1
9.49432344661268e-279	1.42597906542694	0.535	0.132	2.35297817977402e-274	T_cells	LEPROTL1
4.36511530223193e-278	0.834095263906172	0.989	0.846	1.08180652535214e-273	T_cells	MT-ATP6
5.00556863346541e-275	-2.19224073522805	0.399	0.728	1.24053007443173e-270	T_cells	SDCBP
4.62222409035391e-274	-2.6022493233632	0.427	0.749	1.14552579631241e-269	T_cells	CD55
9.34103948785738e-273	1.26881246751681	0.814	0.405	2.31498981627569e-268	T_cells	HSPA8
2.1038044679959e-272	1.35048677556073	0.564	0.168	5.21385861303423e-268	T_cells	LDHB
1.41650377310735e-271	1.47538218658203	0.524	0.134	3.51052130089194e-267	T_cells	CDKN1B
4.38351569887847e-270	1.77921312322337	0.4	0.05	1.08636669565305e-265	T_cells	PTPN22
9.27678604344987e-270	-2.5569496216281	0.029	0.438	2.29906588514818e-265	T_cells	TNFAIP2
8.26127281089948e-269	2.85648795645078	0.35	0.024	2.04739124072522e-264	T_cells	NKG7
1.18190349518608e-267	-2.60220490207307	0.017	0.414	2.92911143211967e-263	T_cells	CLEC7A
1.48415698953361e-266	-2.85908512652968	0.006	0.396	3.67818626716114e-262	T_cells	FPR2
3.63019100834848e-266	-2.88876544735061	0.427	0.728	8.99670237599003e-262	T_cells	IVNS1ABP
4.24103175033987e-266	-2.43786697712842	0.015	0.409	1.05105489868673e-261	T_cells	CSF2RB
6.90237916217119e-266	1.2358166863359	0.671	0.255	1.71061662776089e-261	T_cells	HINT1
1.98654329926117e-264	1.35111638241425	0.763	0.372	4.92325025855895e-260	T_cells	BRD2
7.06438032124689e-264	1.28202544350036	0.697	0.296	1.75076537501462e-259	T_cells	HNRNPA1
1.15118292839168e-263	-3.14476458283334	0.007	0.394	2.8529766514331e-259	T_cells	CXCR2
2.14919159904872e-263	1.5090733154426	0.547	0.154	5.32634153992244e-259	T_cells	CNOT6L
1.64786789881959e-262	1.27211241381226	0.722	0.289	4.0839110136446e-258	T_cells	SERBP1
2.87455059496125e-262	1.19778676474965	0.742	0.305	7.12399873949247e-258	T_cells	NCL
6.31742538048392e-260	0.77551455593231	0.881	0.473	1.56564753204533e-255	T_cells	RPL23
8.36565618188508e-260	1.4367222292023	0.537	0.143	2.07326057155658e-255	T_cells	CCND2
2.74262161740344e-257	0.886537714686099	0.881	0.422	6.79703915441096e-253	T_cells	RPL8
1.4383333287554e-256	1.92507877939312	0.301	0.007	3.5646214886545e-252	T_cells	LINC01871
1.6026579807679e-255	1.44342340501435	0.387	0.05	3.9718672737371e-251	T_cells	TCF7
1.72019997064877e-254	1.05840687433985	0.948	0.649	4.26317158725886e-250	T_cells	BTG1
2.05001565158285e-254	-2.59588515660313	0.097	0.495	5.08055378931777e-250	T_cells	ETS2
2.07747459764962e-254	-2.49306963972375	0.042	0.433	5.14860529535504e-250	T_cells	LST1
3.10487858039005e-254	-2.81024077533553	0.542	0.772	7.69482058578067e-250	T_cells	IFITM2
2.93958013639208e-253	-2.69093491356956	0.009	0.386	7.28516145202049e-249	T_cells	LRRK2
5.79974602589342e-253	-2.51610428560171	0.027	0.409	1.43735105759717e-248	T_cells	IGSF6
4.15661596714726e-252	2.66518384128675	0.337	0.024	1.03013413513811e-247	T_cells	GZMB
1.25529942301696e-251	1.14095093205953	0.764	0.364	3.11100856006294e-247	T_cells	UQCRB
1.35819497303687e-249	1.15189260260509	0.425	0.063	3.36601460167727e-245	T_cells	PDE3B
1.68277989935094e-248	1.10996899143364	0.294	0.006	4.17043342456143e-244	T_cells	ITK
2.11147589628401e-248	-2.48862388353455	0.259	0.621	5.23287071376067e-244	T_cells	RNF149
1.04256822520459e-247	-3.07379858097621	0.065	0.446	2.58379683252454e-243	T_cells	OSM
1.87951253593717e-247	1.00027293185965	0.891	0.561	4.65799591781309e-243	T_cells	UBA52
4.92082975691065e-247	-2.94886764978664	0.014	0.388	1.21952923865517e-242	T_cells	TNFAIP6
7.39181891719574e-247	1.36213346247181	0.423	0.074	1.83191448224862e-242	T_cells	LBH
1.73738687341826e-246	1.12177837034126	0.745	0.338	4.30576588839247e-242	T_cells	RPL36AL
1.17914727675022e-244	1.08331218024141	0.802	0.401	2.92228069597007e-240	T_cells	SON
1.89892333625139e-242	0.798884575580268	0.991	0.837	4.70610170423181e-238	T_cells	MT-ND3
1.07995464077997e-239	1.28089075639205	0.338	0.03	2.676451586245e-235	T_cells	GIMAP7
3.62593194307645e-236	1.22904076316497	0.619	0.239	8.98614713452637e-232	T_cells	SOD1
1.65056434511405e-235	1.01282802474614	0.316	0.021	4.09059361649615e-231	T_cells	LAT
1.70670898576985e-234	1.1998831420419	0.685	0.307	4.22973687943343e-230	T_cells	SRSF2
1.86096266156039e-233	-2.32857980359513	0.057	0.429	4.6120237641451e-229	T_cells	MBOAT7
1.08146459577587e-232	1.79942103987657	0.282	0.008	2.68019370771135e-228	T_cells	CTLA4
1.51115253344554e-232	-2.35765482951351	0.01	0.362	3.74508932363808e-228	T_cells	TREM1
2.34020696559551e-231	1.12876559603478	0.733	0.353	5.79973492283536e-227	T_cells	PFDN5
6.22554898507851e-231	1.4974637878195	0.678	0.316	1.54287780497201e-226	T_cells	EEF1B2
4.16946682897136e-230	1.40577695393976	0.468	0.11	1.03331896422397e-225	T_cells	ARL4C
1.31031545578443e-229	1.33403665836303	0.507	0.138	3.24735479407055e-225	T_cells	AC245297.3
2.28075584295204e-227	1.10160958423164	0.699	0.303	5.65239720558803e-223	T_cells	CLK1
4.87419919240691e-227	-2.12162383871551	0.266	0.626	1.20797278585421e-222	T_cells	CMTM6
5.53092919805672e-227	1.35931757394188	0.323	0.03	1.3707301831544e-222	T_cells	ITM2A
6.24625836183709e-225	2.18636729099253	0.383	0.069	1.54801020981409e-220	T_cells	DUSP4
3.99140252007868e-224	1.24579849599311	0.623	0.246	9.89189286551099e-220	T_cells	PPP2R5C
2.49888900532288e-223	1.28074266927221	0.483	0.135	6.1929966218917e-219	T_cells	SEPT6
3.30427001145333e-222	0.844764269267964	0.808	0.337	8.18897236938479e-218	T_cells	PPIA
6.4199466036391e-222	1.35969751780631	0.519	0.171	1.59105536677988e-217	T_cells	KMT2A
2.39039707192777e-220	1.16160204746246	0.701	0.328	5.92412106335859e-216	T_cells	HNRNPH1
2.79934534793174e-220	1.14554194180052	0.379	0.058	6.93761757577924e-216	T_cells	PRKCH
2.93365125314951e-220	1.20730105198619	0.582	0.221	7.27046790068044e-216	T_cells	RBMX
6.77326247974933e-220	1.160191286314	0.343	0.046	1.67861764035628e-215	T_cells	RCAN3
2.02273084844632e-219	1.22517228735047	0.265	0.007	5.0129338617045e-215	T_cells	SH2D1A
1.01007205543386e-217	-2.69597156776936	0.372	0.638	2.50326157498173e-213	T_cells	LCP2
1.5319187693525e-217	-2.10750364880085	0.584	0.838	3.79655428608629e-213	T_cells	FOS
3.71965117201156e-217	1.09312117356992	0.615	0.247	9.21841149959624e-213	T_cells	COMMD6
8.33644000545188e-217	-2.61452862585363	0.199	0.547	2.06601992655114e-212	T_cells	BCL6
4.00504419256374e-215	1.02457661055046	0.705	0.318	9.92570102243071e-211	T_cells	COX4I1
1.11843614688212e-214	1.33680481649841	0.253	0.004	2.77182030281797e-210	T_cells	ICOS
4.96498083420545e-214	-2.63764550200024	0.887	0.833	1.23047120014114e-209	T_cells	SRGN
1.43433361825445e-213	1.23048518751451	0.479	0.139	3.55470900612001e-209	T_cells	C12orf57
8.36960987658718e-213	1.22964683919406	0.574	0.22	2.0742404157146e-208	T_cells	PRPF38B
1.87989706470974e-212	1.00031566375248	0.717	0.334	4.65894889547014e-208	T_cells	ATP5MG
3.23932825959552e-212	1.74201978106987	0.427	0.107	8.02802722575558e-208	T_cells	PIK3R1
1.39369518518597e-211	1.50668254553383	0.577	0.213	3.4539947774464e-207	T_cells	ID2
4.65788170889673e-211	1.24107632684881	0.316	0.034	1.15436282391588e-206	T_cells	SPN
1.72427497590574e-210	0.983588093190956	0.76	0.351	4.2732706727872e-206	T_cells	RPLP0
2.09475425857738e-208	1.53182108578278	0.262	0.01	5.19142947903233e-204	T_cells	TIGIT
3.97561805090577e-208	1.01708887993822	0.365	0.057	9.85277421555977e-204	T_cells	PIK3IP1
4.47060782494955e-208	1.15795717156851	0.522	0.182	1.10795073725725e-203	T_cells	AES
2.97127151899685e-206	-2.4180543422696	0.015	0.337	7.36370220552988e-202	T_cells	LUCAT1
7.36859593043789e-205	-1.91682349112347	0.018	0.344	1.82615912944042e-200	T_cells	RBM47
1.82028511445753e-204	1.1579609339974	0.635	0.246	4.51121259916009e-200	T_cells	BIRC3
2.15749550564809e-204	1.03208342816214	0.609	0.223	5.34692111164766e-200	T_cells	CD48
9.65445036153698e-204	1.27359270734958	0.588	0.243	2.39266243309971e-199	T_cells	SNHG8
6.98556405457402e-203	1.04553864619431	0.699	0.31	1.73123233964508e-198	T_cells	STK17B
2.38574881607719e-202	-2.48586969001601	0.397	0.656	5.9126012908841e-198	T_cells	NABP1
1.03016090804661e-201	1.10268138543147	0.624	0.271	2.55304777841192e-197	T_cells	SRRM1
5.53003500317358e-201	1.18565790315483	0.325	0.042	1.37050857483651e-196	T_cells	SYTL3
2.0216413523202e-200	-2.64772917109156	0.006	0.315	5.01023376345515e-196	T_cells	FFAR2
2.69986344751092e-200	-1.87746830668383	0.54	0.784	6.6910715819663e-196	T_cells	DUSP1
2.7140928121318e-200	1.41116922041158	0.695	0.328	6.72633621630624e-196	T_cells	JUN
7.80972129804554e-200	1.18587715109484	0.557	0.212	1.93548322929463e-195	T_cells	DHX36
7.61433988142058e-199	1.54761052877211	0.363	0.071	1.88706185281246e-194	T_cells	PDE4D
1.00689414096473e-195	1.01740532388268	0.536	0.178	2.4953857495529e-191	T_cells	STK17A
1.31863084871762e-194	1.08360129731032	0.629	0.271	3.26796283237689e-190	T_cells	ATP5MC2
2.00916777906578e-194	1.22843261754877	0.489	0.153	4.97932050685872e-190	T_cells	RARRES3
9.3925896654802e-194	1.01755806512044	0.779	0.422	2.32776549679596e-189	T_cells	UBB
4.79253443910068e-192	1.12904543422614	0.567	0.226	1.18773381004232e-187	T_cells	LUC7L3
1.44545072022975e-191	1.21965123594504	0.416	0.1	3.58226051994539e-187	T_cells	TENT5C
1.51837424791535e-191	0.928880947647537	0.757	0.407	3.76298689860862e-187	T_cells	RBM39
5.45466808543853e-191	-1.84924334475635	0.008	0.308	1.35183039161423e-186	T_cells	SPI1
9.09637000277752e-191	1.60457789350902	0.494	0.177	2.25435337778835e-186	T_cells	RNF19A
4.20885284551605e-189	-2.00502963923928	0.04	0.356	1.04308000070424e-184	T_cells	ITGAX
1.21193032069051e-188	1.07909001479992	0.677	0.347	3.00352691376729e-184	T_cells	SARAF
2.13808909735756e-188	1.22768292417547	0.504	0.187	5.29882620998125e-184	T_cells	NOP53
9.31426891846446e-188	0.947440112750117	0.735	0.386	2.30835526606305e-183	T_cells	RSRP1
6.24518703134667e-187	0.812782755644447	0.901	0.583	1.54774470197864e-182	T_cells	JUND
7.82686054271981e-187	0.973425812163252	0.63	0.24	1.93973084830225e-182	T_cells	CORO1A
8.35286088962464e-187	1.64802665679351	0.565	0.251	2.07008951427568e-182	T_cells	RPS10
5.71663449933346e-186	0.959294186609234	0.671	0.315	1.41675352796981e-181	T_cells	HNRNPDL
8.03852421140249e-184	-3.07945329204638	0.059	0.373	1.99218745531188e-179	T_cells	CXCL1
8.27187666870688e-184	-2.43124680940227	0.022	0.319	2.05001919480563e-179	T_cells	VNN2
1.12541323219268e-183	1.01525032631366	0.428	0.115	2.78911161334312e-179	T_cells	RGS10
1.66774952668831e-183	1.14111720189552	0.521	0.197	4.13318365199164e-179	T_cells	NASP
2.23492268511454e-183	4.32642231848889	0.293	0.039	5.53880889051936e-179	T_cells	GNLY
4.47230668846092e-182	0.988599595406566	0.66	0.289	1.10837176660127e-177	T_cells	DYNLL1
5.0848061221429e-182	1.37221653014459	0.408	0.109	1.26016750125068e-177	T_cells	TSPYL2
2.80081980020051e-181	1.20683036588523	0.358	0.077	6.94127171083693e-177	T_cells	SLFN5
3.00879381666221e-181	-2.00067466482073	0.004	0.288	7.45669371583396e-177	T_cells	TLR4
5.72611478476238e-181	1.34002701690748	0.526	0.205	1.41910302710766e-176	T_cells	UBE2S
1.72213070381578e-180	0.966185198223684	0.837	0.483	4.26795652326664e-176	T_cells	HSP90AB1
3.317669533379e-180	1.11407806334724	0.533	0.215	8.22218040457317e-176	T_cells	NSA2
6.91004817394989e-180	0.982417711677083	0.603	0.231	1.71251723895e-175	T_cells	DUSP2
7.47235894778223e-180	0.927602968854127	0.687	0.323	1.85187471802887e-175	T_cells	RPS26
2.08438061798274e-179	0.973421327511014	0.59	0.236	5.16572048554664e-175	T_cells	FNBP1
1.36548878471177e-178	1.08093498191752	0.563	0.245	3.38409085515118e-174	T_cells	EIF3E
1.40189903135129e-177	0.930537508211739	0.721	0.393	3.4743263693979e-173	T_cells	EEF1D
2.12029079584569e-176	-2.29783733568264	0.021	0.309	5.25471667934438e-172	T_cells	ADM
1.52167332977974e-175	1.10230121811083	0.537	0.222	3.77116301319312e-171	T_cells	RPS17
1.70772743764232e-175	1.07691899020609	0.437	0.124	4.23226090870896e-171	T_cells	TUBA4A
3.34572094659487e-175	-2.80625866483694	0.122	0.433	8.29170022194607e-171	T_cells	LYZ
7.30408736977575e-175	0.905159588155744	0.475	0.142	1.81017197285152e-170	T_cells	IKZF1
9.4514167796073e-175	0.919855929568443	0.649	0.287	2.34234462049008e-170	T_cells	OST4
1.47676998917115e-173	-1.90878678477393	0.021	0.306	3.65987906416286e-169	T_cells	LILRB3
5.09004133176375e-173	-2.29452256707061	0.008	0.284	1.26146494325101e-168	T_cells	CMTM2
5.47454876464269e-173	0.899625501798763	0.735	0.384	1.3567574203414e-168	T_cells	MBNL1
1.14473802328055e-171	0.923889435069977	0.394	0.101	2.83700424309619e-167	T_cells	ARHGEF1
2.67681342983073e-171	-1.90765326484991	0.044	0.34	6.63394672314949e-167	T_cells	PLXNC1
7.73973832955929e-171	0.956846847153396	0.583	0.251	1.91813935021468e-166	T_cells	PNISR
1.12638723751829e-170	1.18391056694848	0.333	0.07	2.79152549074158e-166	T_cells	PRKACB
1.72153436600687e-170	0.928404857475061	0.337	0.066	4.26647861927482e-166	T_cells	TNRC6C
2.37380214767985e-170	1.07323808133367	0.502	0.194	5.88299386259496e-166	T_cells	ANP32B
4.52902643612913e-170	-1.69096134025309	0.009	0.283	1.12242862166588e-165	T_cells	HCK
7.95314498361166e-170	-3.00552739950846	0.003	0.27	1.97102792128848e-165	T_cells	PROK2
1.68650695142814e-169	-1.61503272654648	0.008	0.281	4.17967017772437e-165	T_cells	RAB31
1.09023590233953e-168	1.26718499497486	0.303	0.051	2.70193163676805e-164	T_cells	GPRIN3
1.42151422495005e-168	0.811598095615333	0.255	0.026	3.5229387036937e-164	T_cells	LEF1
3.27107216165353e-167	1.17756586662632	0.317	0.057	8.10669813822595e-163	T_cells	RPS4Y1
4.83271256342169e-167	0.820900996336118	0.605	0.262	1.1976911545928e-162	T_cells	COX6C
1.01177005732394e-166	1.15752864159504	0.503	0.2	2.50746973306592e-162	T_cells	PRPF4B
1.40363214780168e-165	0.683885846034148	0.955	0.744	3.47862155189691e-161	T_cells	DDX5
1.54934047973246e-165	-1.98471446984599	0.006	0.271	3.83973051092095e-161	T_cells	AC245128.3
7.41015839233529e-165	1.0576829209695	0.344	0.074	1.83645955437246e-160	T_cells	PTPN7
1.39828292732772e-164	-1.98368102609186	0.026	0.304	3.46536457879629e-160	T_cells	FGL2
2.38799141828293e-164	0.981174376520182	0.845	0.487	5.9181591319306e-160	T_cells	HMGB1
4.00368011119445e-164	1.00210697282567	0.392	0.103	9.92232041957321e-160	T_cells	SATB1
1.16935913410681e-163	1.48271178093888	0.313	0.06	2.89802274205691e-159	T_cells	LDLRAD4
1.68610525928006e-162	0.811597912101963	0.787	0.445	4.17867466407378e-158	T_cells	PRRC2C
6.54566282228288e-162	0.972599048246261	0.569	0.247	1.62221161724637e-157	T_cells	HMGN1
8.53742360772575e-162	1.13400853554626	0.354	0.089	2.11582969270267e-157	T_cells	FAM118A
1.21192662030221e-161	1.00471486313427	0.457	0.165	3.00351774309498e-157	T_cells	MZT2B
4.4205419207716e-160	0.818316582815655	0.287	0.044	1.09554290422483e-155	T_cells	TMC8
1.51069213114924e-159	-1.94566889149454	0.031	0.305	3.74394830862716e-155	T_cells	IL1RAP
3.99364939372795e-159	0.928664179775594	0.377	0.104	9.89746129247599e-155	T_cells	GYPC
5.0322614701084e-159	-1.86608274698645	0.089	0.383	1.24714536013697e-154	T_cells	SNX10
2.33527191732849e-158	0.963869514811131	0.257	0.031	5.7875043927152e-154	T_cells	STAT4
3.95694085149881e-158	-1.85381950993376	0.014	0.275	9.8064865122695e-154	T_cells	B3GNT5
6.58866102972795e-157	0.964499366289099	0.301	0.057	1.63286786299748e-152	T_cells	C12orf65
7.11719198167302e-157	1.05299665084643	0.613	0.295	1.76385368881802e-152	T_cells	HSPE1
1.47781863791428e-156	-1.76333409926287	0.012	0.27	3.66247793034296e-152	T_cells	FGD4
2.12115524271657e-155	0.75128208845133	0.91	0.676	5.25685903802448e-151	T_cells	RPS9
2.37253523290978e-154	1.04087016849991	0.408	0.135	5.87985406772031e-150	T_cells	NOP58
9.04394090310524e-154	1.04255676866294	0.53	0.228	2.24135987401657e-149	T_cells	G3BP2
9.79529632600475e-154	1.31764844718189	0.291	0.055	2.42756828847376e-149	T_cells	APOBEC3G
1.04986862699878e-153	-2.0582817232605	0.212	0.498	2.60188941829107e-149	T_cells	PELI1
2.52299096889037e-153	-2.36468496362574	0.351	0.596	6.25272851820101e-149	T_cells	SOCS3
2.78053633655121e-153	0.869733008815977	0.651	0.333	6.89100320287487e-149	T_cells	SKP1
8.28260488179713e-153	0.869266593729541	0.638	0.318	2.05267796785578e-148	T_cells	RBM25
9.90396464264849e-153	0.787781750066154	0.672	0.323	2.45449955738758e-148	T_cells	SET
1.03994193127529e-152	0.864108016589134	0.756	0.393	2.57728808827954e-148	T_cells	SRP14
1.88433203878933e-152	0.948198338353781	0.598	0.274	4.66994009173159e-148	T_cells	HSPH1
2.22465719876706e-152	0.946355410745498	0.552	0.235	5.5133679357044e-148	T_cells	PDCD4
2.50862037588911e-152	1.12292919489275	0.379	0.107	6.21711387756599e-148	T_cells	AC058791.1
3.81922120817986e-152	0.743462270241243	0.916	0.697	9.46517592023214e-148	T_cells	PABPC1
1.42258464925791e-151	0.875641563133154	0.547	0.237	3.52559153625589e-147	T_cells	TAF1D
3.48221427242939e-151	-2.28720963041796	0.479	0.666	8.62997163136176e-147	T_cells	PDE4B
3.98696309793873e-151	0.981674733143705	0.481	0.191	9.88089064562156e-147	T_cells	NKTR
4.05409361002857e-151	-1.77118793094472	0.011	0.26	1.00472601937338e-146	T_cells	SLC11A1
7.04760064617426e-151	1.02122947383401	0.622	0.302	1.74660686814137e-146	T_cells	HSPD1
8.50010781330579e-151	1.0883836143041	0.347	0.091	2.10658171937157e-146	T_cells	SNHG12
2.76234068001213e-150	-1.59984589520306	0.036	0.304	6.84590890727406e-146	T_cells	LY96
9.73702584875952e-150	0.825381989228785	0.501	0.192	2.41312711609807e-145	T_cells	TFRC
2.68029463368741e-149	-1.70557970902203	0.238	0.521	6.6425741906675e-145	T_cells	VASP
2.50193074279176e-148	-2.22655419471363	0.009	0.253	6.20053495986083e-144	T_cells	OLR1
4.12603365020973e-148	0.949233159120196	0.578	0.254	1.02255491953148e-143	T_cells	ATP1B3
9.30044142984475e-148	1.01043190330865	0.55	0.248	2.30492839955842e-143	T_cells	HNRNPM
2.20798000993827e-147	1.09394066554216	0.396	0.134	5.47203685863e-143	T_cells	NAP1L4
7.83489238860883e-147	0.860336083785553	0.416	0.13	1.94172138066893e-142	T_cells	PDE7A
1.25649908254321e-146	1.21956156008142	0.46	0.181	3.11398167626684e-142	T_cells	HEXIM1
1.01295130352629e-145	1.03209308474103	0.529	0.223	2.51039721552921e-141	T_cells	DDIT4
1.80829340805126e-145	-1.73840759151803	0.101	0.388	4.48149355317343e-141	T_cells	CYSTM1
6.43271374907591e-145	0.847618513830755	0.6	0.293	1.59421944843348e-140	T_cells	RSRC2
2.43526216802511e-144	1.06288824366603	0.364	0.107	6.03531023101663e-140	T_cells	H2AFX
2.64124152406108e-144	0.790123907247261	0.577	0.253	6.54578886908058e-140	T_cells	CDC42SE2
3.34466878662579e-144	1.02722679330724	0.451	0.176	8.2890926538947e-140	T_cells	ATM
4.39307435842074e-144	-1.62360217981491	0.057	0.325	1.08873561824741e-139	T_cells	TNFRSF1A
6.16511145227379e-143	0.998836916799183	0.397	0.134	1.52789957121701e-138	T_cells	H1FX
8.35735959422057e-143	0.965388586226683	0.464	0.185	2.07120442823568e-138	T_cells	PNN
1.75596094054775e-142	-1.79995980259822	0.307	0.565	4.35179799895948e-138	T_cells	CSRNP1
1.85460093666233e-142	0.78230233959213	0.8	0.474	4.59625750133025e-138	T_cells	TMA7
2.29660975779252e-142	0.928778372742886	0.321	0.073	5.69168796273721e-138	T_cells	ITGAL
2.49431839292504e-142	1.202433217071	0.377	0.118	6.18166927318614e-138	T_cells	CITED2
2.95885922633129e-142	-1.47533266319796	0.082	0.367	7.33294082061685e-138	T_cells	SKAP2
3.38927400208245e-142	1.01572770646484	0.404	0.14	8.39963775936095e-138	T_cells	RPL17
7.90351120684525e-142	1.1478907118396	0.587	0.316	1.95872718239246e-137	T_cells	SAP18
8.57099542085645e-142	0.804841120337273	0.251	0.037	2.12414979515085e-137	T_cells	SEPT1
4.89317802657974e-141	0.871360371001925	0.563	0.263	1.21267631032726e-136	T_cells	SRSF11
8.90147497102158e-141	0.956872204288654	0.37	0.103	2.20605254206828e-136	T_cells	AKNA
9.99858736866677e-141	0.844071724160223	0.293	0.062	2.47794990757669e-136	T_cells	CCDC88C
2.38132983893067e-140	1.2211578669001	0.525	0.239	5.90164973982188e-136	T_cells	CYCS
8.04506318681657e-140	-1.98090243452119	0.141	0.409	1.99380800958875e-135	T_cells	TMEM154
9.63530756646131e-140	-1.87113299326173	0.062	0.324	2.38791827419611e-135	T_cells	DSE
9.96858884502492e-140	-1.71078335357125	0.156	0.421	2.47051537346253e-135	T_cells	ACTN1
5.11880739523723e-139	-2.0362222701497	0.128	0.397	1.26859403676164e-134	T_cells	NCF1
2.1588424760888e-138	1.21495777594057	0.315	0.082	5.35025930849088e-134	T_cells	CBLB
8.40866928401072e-138	0.79710262975855	0.948	0.763	2.08392050865638e-133	T_cells	HSP90AA1
4.82465573835906e-137	-1.75550467006108	0.04	0.291	1.19569443163753e-132	T_cells	FCGR3A
9.61058292254594e-137	-1.81958394370487	0.018	0.251	2.38179076569456e-132	T_cells	CD14
3.507375003736e-136	0.828174719462156	0.586	0.283	8.69232747175892e-132	T_cells	RBM8A
6.14698715042217e-136	0.928461458236772	0.606	0.323	1.52340782548913e-131	T_cells	EIF4A2
1.35497547780353e-134	1.01030448653843	0.463	0.194	3.35803572664048e-130	T_cells	NDUFS5
1.54041278216066e-134	0.915710417293569	0.44	0.171	3.81760499802877e-130	T_cells	EPC1
3.83853179732415e-134	0.913204401858644	0.42	0.141	9.51303335330843e-130	T_cells	EMB
8.46304687397766e-134	0.974431845599671	0.506	0.229	2.09739690677788e-129	T_cells	ARGLU1
9.94130176402646e-134	0.676554568632773	0.285	0.056	2.46375281617868e-129	T_cells	TBC1D10C
1.90250006565843e-133	1.15403083500792	0.382	0.129	4.71496591272129e-129	T_cells	CRIP1
5.88579434535846e-133	0.713875798014509	0.675	0.351	1.45867641261019e-128	T_cells	KMT2E
8.16738322693269e-133	-1.89647591614892	0.089	0.348	2.02412258513073e-128	T_cells	RNF19B
1.09852545437601e-132	-1.55125643891435	0.024	0.257	2.72247563358008e-128	T_cells	STX3
2.15971723763933e-132	0.702867341046853	0.564	0.254	5.35242723004154e-128	T_cells	NDUFA4
6.02678100983211e-132	0.921936077513811	0.839	0.61	1.49361713766669e-127	T_cells	DNAJA1
6.21809279391465e-132	0.997555102920454	0.346	0.106	1.54102993711587e-127	T_cells	CCSER2
1.04672493934419e-130	0.936411538598503	0.318	0.086	2.59409841717671e-126	T_cells	WDR74
1.24319552316947e-130	-2.2080267553473	0.029	0.262	3.0810114650709e-126	T_cells	IL1R2
7.85066925874281e-130	-1.4406505047305	0.679	0.809	1.94563136239423e-125	T_cells	NFKBIA
1.01780302774563e-129	0.813731073796775	0.608	0.312	2.522421243662e-125	T_cells	AMD1
6.5881540346925e-129	1.00663376364843	0.382	0.136	1.63274221441784e-124	T_cells	CEBPZ
1.21061611707562e-128	0.819185565342397	0.683	0.366	3.00026992294851e-124	T_cells	TSC22D3
1.41468476225998e-128	1.03719045050934	0.524	0.252	3.50601324630892e-124	T_cells	ARF6
4.90496096539452e-128	0.836876364749647	0.514	0.235	1.21559647605372e-123	T_cells	GCC2
4.95833346016579e-128	0.847358873227898	0.472	0.207	1.22882378143289e-123	T_cells	SNRPD2
7.51999843332046e-128	-1.55336827785963	0.394	0.613	1.86368121172981e-123	T_cells	MTRNR2L8
1.23465299541169e-127	1.16346967419805	0.57	0.307	3.05984051852879e-123	T_cells	YME1L1
1.09573930823606e-126	0.897954455691186	0.413	0.157	2.71557072760142e-122	T_cells	FXYD5
1.43226148342051e-126	0.920534097000552	0.374	0.128	3.54957363436104e-122	T_cells	C9orf78
4.30678233668305e-126	0.85442094836329	0.507	0.234	1.06734986650016e-121	T_cells	MYCBP2
4.45198480784638e-126	-1.07501985580163	0.966	0.932	1.10333539492857e-121	T_cells	ACTB
9.19820423867242e-126	1.04383260413336	0.254	0.049	2.27959095647019e-121	T_cells	DUSP16
1.21751381863545e-125	1.12857052979303	0.555	0.289	3.01736449672423e-121	T_cells	ZFAS1
1.82530419417779e-125	0.637239739269805	0.269	0.049	4.52365138443083e-121	T_cells	IPCEF1
2.07660400358234e-125	-1.5383755884171	0.126	0.396	5.14644770207811e-121	T_cells	FNDC3B
2.09410507144734e-125	0.918291670373307	0.51	0.24	5.18982059856795e-121	T_cells	C11orf58
2.62662486699285e-125	-2.87673735848183	0.048	0.284	6.50956440786839e-121	T_cells	C15orf48
9.93953686745406e-125	-1.51186698796193	0.028	0.254	2.46331542186114e-120	T_cells	CPPED1
1.96892558402929e-124	-1.79200843532919	0.046	0.28	4.87958827489978e-120	T_cells	TNFSF13B
7.96043508747221e-124	0.517054594411604	0.598	0.272	1.97283462772824e-119	T_cells	EZR
1.19601382394672e-123	0.898135158099049	0.501	0.22	2.96408105988714e-119	T_cells	MACF1
2.68061054806005e-123	0.82049457766572	0.482	0.217	6.64335712125723e-119	T_cells	EIF3K
3.8775012531634e-123	1.00909767966002	0.398	0.144	9.60961135571485e-119	T_cells	CEMIP2
4.83911260489727e-123	-1.3979204239997	0.109	0.37	1.19927727687169e-118	T_cells	LAMP2
7.12320250152892e-123	-1.62412101470835	0.099	0.349	1.76534327595391e-118	T_cells	UBE2D1
8.62213025218346e-123	0.881935383447101	0.389	0.136	2.13682254039863e-118	T_cells	RNF139
1.05156799143274e-122	0.854218642646702	0.446	0.187	2.60610095316776e-118	T_cells	POLR2A
1.82607181950677e-122	0.954896284119395	0.31	0.085	4.52555379028364e-118	T_cells	PRMT9
2.61576780799525e-122	0.868489524714641	0.658	0.377	6.48265735855464e-118	T_cells	H2AFZ
4.09614933018056e-122	0.890973486699674	0.483	0.218	1.01514868849865e-117	T_cells	NCOR1
4.504577390133e-121	0.875173240512265	0.481	0.222	1.11636941459666e-116	T_cells	HNRNPUL1
4.12659746788088e-120	-2.34826740960473	0.248	0.478	1.02269465046492e-115	T_cells	TAGAP
4.35774741330095e-120	-1.80145357908087	0.077	0.317	1.07998054143837e-115	T_cells	FCER1G
4.95286718619499e-120	0.809795916137061	0.535	0.255	1.2274690747547e-115	T_cells	BPTF
1.09034853637783e-119	0.79908135761802	0.552	0.264	2.70221077770517e-115	T_cells	KTN1
1.13077288059963e-119	0.547749058914073	0.962	0.776	2.80239442999006e-115	T_cells	MT-CYB
1.37683839576899e-119	0.716811094770139	0.699	0.39	3.41221859623429e-115	T_cells	NR4A2
5.37451734159771e-119	-1.44627670774378	0.053	0.289	1.33196663276816e-114	T_cells	GRN
5.8668585166889e-119	0.894792917597452	0.285	0.071	1.45398354619101e-114	T_cells	RBM38
8.29899240857519e-119	0.851576642948014	0.304	0.085	2.05673928861719e-114	T_cells	DOCK10
2.55077507112893e-118	0.603132628177032	0.594	0.301	6.32158585877882e-114	T_cells	ZC3HAV1
2.8097377207588e-117	-1.63314902474623	0.111	0.356	6.96337299335654e-113	T_cells	ASAH1
7.41982610072111e-117	-1.8251128096431	0.672	0.764	1.83885550254171e-112	T_cells	ZFP36L1
1.19522503137667e-116	0.86610562772983	0.416	0.172	2.96212619526081e-112	T_cells	MPHOSPH8
2.16361040153206e-116	-1.64403219477264	0.689	0.776	5.36207565811689e-112	T_cells	ZFP36
4.57335778947872e-116	-1.64456938960838	0.064	0.293	1.13341526096651e-111	T_cells	LIMK2
6.39795587735742e-116	0.868652501545077	0.35	0.12	1.58560540508549e-111	T_cells	ABRACL
4.36743554164611e-115	0.782792980229451	0.354	0.12	1.08238155028616e-110	T_cells	PSIP1
4.92795720306713e-115	0.684860441503041	0.682	0.384	1.22129563363613e-110	T_cells	SFPQ
5.40853595259712e-115	-1.58127256336246	0.118	0.36	1.34039746513214e-110	T_cells	RNF13
5.97030005385631e-114	0.811259286086573	0.472	0.214	1.47961946234721e-109	T_cells	NSD3
6.0880129552797e-114	0.902532726774724	0.291	0.075	1.50879225070697e-109	T_cells	PTGER4
1.0754396666847e-113	-1.80642959698611	0.035	0.25	2.6652621259447e-109	T_cells	VEGFA
2.03960977475516e-113	0.898319759215794	0.402	0.16	5.05476490477571e-109	T_cells	ATF7IP
2.81238141089296e-113	0.865146576639481	0.327	0.106	6.96992485061602e-109	T_cells	PPM1K
3.11173857488974e-113	0.835941670577628	0.374	0.14	7.71182171014925e-109	T_cells	SEPT9
4.17424424796486e-113	1.15795636473719	0.46	0.205	1.03450295197313e-108	T_cells	XIST
4.73893046664204e-113	0.594431405085119	0.75	0.438	1.1744491375479e-108	T_cells	RNF213
5.12903890864588e-113	-1.41213567943188	0.428	0.621	1.27112971272971e-108	T_cells	VMP1
1.14196987681094e-112	0.841998642401868	0.44	0.191	2.83014394570054e-108	T_cells	TERF2IP
1.42164744280753e-112	0.993418676928184	0.506	0.244	3.5232688575099e-108	T_cells	NR3C1
5.36386514773221e-112	0.634416530942093	0.665	0.352	1.32932669956247e-107	T_cells	EEF2
5.80287986379017e-112	0.95626666108579	0.367	0.139	1.43812771664312e-107	T_cells	ANP32E
1.14269410588802e-111	0.800251913611285	0.377	0.141	2.83193880262229e-107	T_cells	TUT4
1.15288205778571e-111	1.06329485911834	0.46	0.219	2.85718760381033e-107	T_cells	EIF3J
1.17127467093525e-111	0.725593776730391	0.54	0.267	2.90277001697882e-107	T_cells	AKAP9
1.4164663102032e-111	0.755402098012431	0.514	0.249	3.51042845657659e-107	T_cells	ST13
3.000979084663e-111	0.771078677412568	0.543	0.273	7.43732646552031e-107	T_cells	EIF1AX
3.14578746729427e-111	-2.76560352630281	0.042	0.256	7.79620508019539e-107	T_cells	IFIT2
3.95755190593375e-111	0.72152985674727	0.487	0.231	9.80800088847562e-107	T_cells	SNRPG
4.61964817205422e-111	-1.45410192686326	0.085	0.326	1.1448874064802e-106	T_cells	CEBPD
6.51890453197626e-111	0.845585243801886	0.427	0.186	1.61558011015968e-106	T_cells	SRSF10
8.95759072919559e-111	0.945079449314502	0.275	0.074	2.21995971041654e-106	T_cells	ITGA4
9.57578792750312e-111	-1.55908551284545	0.139	0.382	2.3731675220731e-106	T_cells	TET2
1.04883956759647e-110	0.716216478795957	0.595	0.319	2.59933910037434e-106	T_cells	TRA2B
1.09717828668757e-110	0.801968657982025	0.356	0.13	2.71913694789782e-106	T_cells	C6orf48
1.69878061099879e-110	-1.41866710335571	0.173	0.419	4.2100879882383e-106	T_cells	BRI3
9.12627034627647e-110	0.684043957136103	0.942	0.67	2.2617635799177e-105	T_cells	ATP5F1E
1.14323853100951e-109	0.814452261794766	0.429	0.186	2.83328805140087e-105	T_cells	PCM1
1.27910510829028e-109	1.08251006373525	0.571	0.304	3.17000618987581e-105	T_cells	HMGN2
1.37472910603391e-109	0.79847874038469	0.519	0.258	3.40699114348383e-105	T_cells	ANKRD11
1.9616368771777e-109	0.929044293422523	0.541	0.29	4.86152467270949e-105	T_cells	TUBB4B
2.92072024933306e-109	-1.51021207497694	0.094	0.33	7.23842099392213e-105	T_cells	ZFYVE16
4.83955151827981e-109	0.979903182100429	0.629	0.382	1.19938605277528e-104	T_cells	DNAJB1
8.16264385812871e-109	-1.4001424056136	0.188	0.437	2.02294802736004e-104	T_cells	CPEB4
1.29704190629917e-108	-1.51148804960543	0.168	0.416	3.21445895638124e-104	T_cells	SEC14L1
1.65948395658956e-108	-1.43091655716971	0.184	0.429	4.11269908961592e-104	T_cells	PICALM
1.98789265187952e-108	0.766594266920774	0.368	0.14	4.92659435915302e-104	T_cells	CCDC59
2.02369162090095e-108	0.852896348991608	0.402	0.171	5.01531494407881e-104	T_cells	APRT
2.06704404099485e-108	0.770531595959859	0.497	0.233	5.12275524679753e-104	T_cells	NUCKS1
3.17455546294155e-108	0.737946278685067	0.348	0.123	7.86750080380805e-104	T_cells	SUN2
3.33856993825428e-108	0.799372491005335	0.335	0.118	8.27397787797559e-104	T_cells	MZT2A
4.08779752269612e-108	0.501917147477429	0.301	0.08	1.01307886004978e-103	T_cells	TRAF3IP3
5.75375452516595e-108	0.645806917298806	0.287	0.074	1.42595298397188e-103	T_cells	CYFIP2
2.35573117725238e-107	0.785707866253979	0.343	0.123	5.83820857658457e-103	T_cells	ASXL1
3.24820689543905e-107	0.743942498755222	0.259	0.065	8.05003114896661e-103	T_cells	FAM102A
6.17179805813239e-107	0.950976300573683	0.452	0.217	1.52955671274695e-102	T_cells	EIF5B
1.78636262829215e-106	0.856546369435774	0.412	0.172	4.42714250169643e-102	T_cells	CD99
2.20784165763013e-106	-1.60311181232701	0.146	0.385	5.47169398010476e-102	T_cells	CPD
3.25663595951204e-106	0.99159033103473	0.367	0.141	8.07092089845869e-102	T_cells	SLC5A3
8.84532016227657e-106	0.923604399620416	0.326	0.109	2.192135695817e-101	T_cells	STMN1
1.02950513970401e-105	0.767269496575217	0.414	0.184	2.55142258772844e-101	T_cells	EIF3F
1.38252000674774e-105	0.510848085227329	0.99	0.951	3.42629933272293e-101	T_cells	TPT1
1.52444005553432e-105	0.711394455759985	0.275	0.078	3.77801978963071e-101	T_cells	KIF2A
3.15716063045663e-105	0.722407378387246	0.516	0.26	7.82439119046066e-101	T_cells	TRIR
4.12268175529391e-105	0.787155109403046	0.515	0.26	1.02172421941449e-100	T_cells	CHD4
4.24766201578735e-105	0.803476978261623	0.598	0.318	1.05269807737258e-100	T_cells	PSMA7
4.5002091803553e-105	0.903317865993842	0.427	0.193	1.11528684116746e-100	T_cells	MT-ND6
7.5111093529469e-105	1.03223891678071	0.291	0.091	1.86147823094083e-100	T_cells	OTULIN
9.04047109316493e-105	0.704386588828554	0.364	0.133	2.24049995101906e-100	T_cells	CKS2
1.06948035804483e-104	0.76993111574793	0.573	0.297	2.6504931713425e-100	T_cells	DEK
3.05815922323143e-104	0.700636694623599	0.444	0.206	7.57903600293445e-100	T_cells	EIF3H
4.67400733947313e-104	-1.31630767818768	0.109	0.346	1.15835923894163e-99	T_cells	SLC16A3
1.04980900100181e-103	0.839753520442852	0.253	0.065	2.60174164718279e-99	T_cells	DBF4
5.54417730013861e-103	0.903867468432186	0.37	0.151	1.37401346029335e-98	T_cells	BDP1
6.32032362957231e-103	0.690793299453983	0.764	0.451	1.56636580511691e-98	T_cells	REL
9.66343235452326e-103	0.746227108039587	0.428	0.193	2.3948884404215e-98	T_cells	ANAPC16
1.76101175859107e-102	0.934199509962966	0.289	0.089	4.36431544131625e-98	T_cells	ODF2L
2.63569055795123e-102	0.781801570939694	0.34	0.124	6.53203190977054e-98	T_cells	SYNRG
2.70469691771923e-102	0.785586404447632	0.389	0.167	6.70305037118356e-98	T_cells	EIF3G
3.6646969702414e-102	1.25001038821503	0.309	0.111	9.08221850134925e-98	T_cells	AHI1
4.55902912718572e-102	0.886005005983536	0.4	0.175	1.12986418859044e-97	T_cells	GSPT1
4.79026649386277e-102	-1.57953104495232	0.394	0.577	1.18717174517401e-97	T_cells	HIF1A
6.6306161294714e-102	0.645368482184402	0.262	0.068	1.6432655953669e-97	T_cells	CEP85L
1.00177316507811e-101	0.834822299862253	0.478	0.244	2.48269443501309e-97	T_cells	DDX18
1.21120686416009e-101	0.793998392564158	0.277	0.081	3.00173397144796e-97	T_cells	SNHG15
1.3154259098539e-101	0.796151001537938	0.393	0.168	3.26002003239093e-97	T_cells	SNRPF
2.24362551032485e-101	0.847933808597949	0.455	0.181	5.56037710223807e-97	T_cells	LTB
2.65719203733272e-101	0.789607918330089	0.51	0.256	6.58531902612168e-97	T_cells	FAM107B
2.88888871377797e-101	-1.57609998514008	0.049	0.255	7.15953289935593e-97	T_cells	CST3
3.75672717083045e-101	0.649799978392659	0.289	0.087	9.31029694746912e-97	T_cells	PER1
5.42905564869931e-101	0.685048523037679	0.701	0.422	1.34548286141715e-96	T_cells	SUB1
5.52875097988489e-101	0.885629557316408	0.303	0.099	1.37019035534487e-96	T_cells	JMY
5.53859757804307e-101	-1.46093853261196	0.188	0.421	1.37263063776641e-96	T_cells	ATG3
6.6523206325237e-101	-1.69782710290894	0.462	0.632	1.64864462235835e-96	T_cells	NFKBIZ
8.71861907350787e-101	0.699647523254335	0.513	0.258	2.16073536498745e-96	T_cells	GLS
1.15529171303413e-100	-1.17672778922446	0.073	0.296	2.86315945241249e-96	T_cells	PTPN12
1.32257198468362e-100	0.672290825951428	0.497	0.246	3.27773014964141e-96	T_cells	UQCRH
1.4543030365113e-100	0.867502390281539	0.39	0.163	3.60419921538596e-96	T_cells	ZBTB1
1.54831352005697e-100	-1.24303193763565	0.087	0.309	3.83718539675718e-96	T_cells	IFNGR1
2.08833896888618e-100	0.85579915424005	0.327	0.12	5.17553046659062e-96	T_cells	CMC2
2.20537407674801e-100	-2.00475453865954	0.452	0.601	5.46557857440459e-96	T_cells	RGS2
3.21002060278632e-100	0.679913007393943	0.34	0.12	7.95539405988534e-96	T_cells	RSBN1
4.1388137240205e-100	0.915169759183836	0.269	0.079	1.025722205224e-95	T_cells	EZH2
4.62721542973734e-100	0.638734109489174	0.714	0.463	1.14676279995181e-95	T_cells	FUS
6.23170563480326e-100	0.796571500813466	0.395	0.164	1.54440360747329e-95	T_cells	SERTAD1
9.45698610197309e-100	0.653711581115968	0.441	0.187	2.34372486565199e-95	T_cells	LIMD2
9.6932424308989e-100	-2.31425082062081	0.049	0.255	2.40227627164967e-95	T_cells	IFIT3
1.37423921743015e-99	0.708763244289878	0.592	0.343	3.40577705255713e-95	T_cells	EIF5
1.4452249840094e-99	1.04948872859061	0.432	0.189	3.5817010778705e-95	T_cells	HMGB2
2.69142331871473e-99	0.733332264213957	0.377	0.156	6.67015441077071e-95	T_cells	NOP56
7.50043810008294e-99	0.698107555933239	0.561	0.298	1.85883357434356e-94	T_cells	CBX3
1.08793786243593e-98	0.779552244722899	0.455	0.219	2.69623640447497e-94	T_cells	SNRPB
3.43263728257713e-98	-1.83364663342004	0.136	0.339	8.50710497741089e-94	T_cells	AIF1
7.96320068952472e-98	0.672110353988042	0.473	0.23	1.97352002688491e-93	T_cells	CIRBP
8.26445096341545e-98	0.792167013241719	0.468	0.232	2.04817888226325e-93	T_cells	RAN
1.69984599901539e-97	0.687154279644124	0.607	0.361	4.21272833935985e-93	T_cells	SRSF5
2.35917162434439e-97	-2.11064282773291	0.252	0.439	5.84673503661269e-93	T_cells	SELL
8.97414133287632e-97	0.796810718303087	0.429	0.204	2.22406144652674e-92	T_cells	HNRNPAB
9.4724278042965e-97	0.707343338767639	0.294	0.092	2.3475517827388e-92	T_cells	SOCS1
1.31749566876994e-96	0.751932815565716	0.346	0.121	3.26514951591254e-92	T_cells	GPR183
1.43395283155884e-96	0.887219071938185	0.388	0.174	3.55376530245228e-92	T_cells	DDX46
1.788598538301e-96	-1.59551268663784	0.278	0.491	4.43268375747136e-92	T_cells	SERPINB1
2.37779677458132e-96	0.690526563577157	0.546	0.289	5.89289374644489e-92	T_cells	ARL6IP5
4.07097178760567e-96	0.758796661374408	0.653	0.386	1.00890893812231e-91	T_cells	AKAP13
4.32700717570131e-96	0.74388657524393	0.289	0.092	1.07236218835406e-91	T_cells	CNTRL
6.0422849866712e-96	0.719394597723765	0.299	0.104	1.49745948824672e-91	T_cells	PITHD1
1.31244435604306e-95	-1.23576063149439	0.485	0.649	3.25263084758152e-91	T_cells	PPP1R15A
4.7224328185528e-95	0.595708464834528	0.543	0.287	1.17036052542194e-90	T_cells	N4BP2L2
4.39828701909806e-94	0.770059939510548	0.377	0.16	1.09002747194307e-89	T_cells	DDX27
5.19952270744456e-94	0.622970830822076	0.492	0.254	1.28859771258599e-89	T_cells	EIF4B
5.60266354423014e-94	0.887726933760043	0.329	0.129	1.38850810616655e-89	T_cells	PCSK7
5.61731664335145e-94	0.818860228337357	0.397	0.18	1.39213958372179e-89	T_cells	PA2G4
8.0548353793636e-94	0.679624356753951	0.463	0.219	1.99622985206768e-89	T_cells	PRDM2
8.90734334872964e-94	-1.36327215205209	0.056	0.251	2.20750690211567e-89	T_cells	ABCA1
1.21508811191889e-93	0.762477670829503	0.445	0.219	3.01135286776858e-89	T_cells	SMARCA5
1.24654243518757e-93	0.685664359231743	0.407	0.185	3.08930611712536e-89	T_cells	RSL24D1
7.11685549434043e-93	-1.49679580772033	0.221	0.44	1.76377029716239e-88	T_cells	PTEN
8.89383621815956e-93	1.15336265806346	0.372	0.164	2.20415942994648e-88	T_cells	ARID5B
9.50053820179118e-93	-1.40079622187919	0.17	0.393	2.35451838254991e-88	T_cells	PTPRE
1.79432612950403e-92	0.712163235401543	0.377	0.166	4.44687844674984e-88	T_cells	UXT
3.26379957135926e-92	0.60525566279464	0.606	0.338	8.08867447769966e-88	T_cells	SUMO2
1.70660975462705e-91	0.802364044380381	0.338	0.135	4.22949095489221e-87	T_cells	GSTK1
1.71903020694958e-91	0.647879818769677	0.492	0.25	4.26027256188315e-87	T_cells	SLC25A5
1.82467078766224e-91	0.553485140054318	0.624	0.355	4.52208161306334e-87	T_cells	SRRM2
2.46168921692595e-91	0.58549733500985	0.337	0.126	6.10080438630757e-87	T_cells	CCNT1
6.76383304463701e-91	-1.27401048187509	0.4	0.584	1.67628074345239e-86	T_cells	ARPC5
7.13920613795146e-91	0.784260607971887	0.495	0.269	1.76930945716851e-86	T_cells	RPL36A
7.92063071118317e-91	0.741862636896445	0.371	0.159	1.96296990915253e-86	T_cells	CDK13
1.45727871458181e-90	0.757616534100804	0.406	0.187	3.61157383834811e-86	T_cells	CACYBP
1.4701283690445e-90	0.702657548358691	0.284	0.094	3.64341913700299e-86	T_cells	OCIAD2
1.98036790347987e-90	0.679125896587864	0.365	0.158	4.90794577519416e-86	T_cells	UBXN1
4.54209903194817e-90	0.743398539864376	0.406	0.187	1.12566840308772e-85	T_cells	SLTM
2.14043258941329e-89	0.55313110407017	0.73	0.429	5.30463408634297e-85	T_cells	ARHGDIB
2.40284979796812e-89	-1.17631252745666	0.189	0.412	5.9549826543044e-85	T_cells	ATP6V0B
5.13011125824319e-89	-1.47061626353359	0.251	0.46	1.27139547313041e-84	T_cells	FAM129A
8.81810377689518e-89	0.717616235773286	0.478	0.244	2.18539065902793e-84	T_cells	FOXP1
1.43895432219568e-88	0.626348172166572	0.665	0.406	3.56616049669755e-84	T_cells	DNAJB6
3.69969674926292e-88	0.586502022819146	0.51	0.248	9.16895845369829e-84	T_cells	SYNE2
3.89168261162548e-88	-1.22942340659953	0.519	0.648	9.64475701639142e-84	T_cells	KDM6B
6.60682422302953e-88	-1.61446735051284	0.079	0.277	1.63736924719341e-83	T_cells	S100P
1.36842236607821e-87	0.775232404515179	0.364	0.16	3.39136114985163e-83	T_cells	SPTAN1
1.40930363287236e-87	-1.81740004850201	0.182	0.38	3.49267719334756e-83	T_cells	EGR3
2.33761067444487e-87	-1.16769475940559	0.066	0.259	5.79330053447672e-83	T_cells	TIMP2
2.90401395516646e-87	0.755161778429765	0.437	0.219	7.19701778508903e-83	T_cells	FXR1
3.55644043347665e-87	0.702665194894887	0.585	0.336	8.81392632628519e-83	T_cells	SEPT7
4.96310404785507e-87	-1.26013482992092	0.483	0.644	1.23000607617992e-82	T_cells	NFE2L2
5.55500185145134e-87	-1.31224867672483	0.083	0.28	1.37669610884518e-82	T_cells	ATP6V1B2
6.40162391498315e-87	0.831153700739805	0.284	0.099	1.58651445485028e-82	T_cells	LPXN
1.17865563839431e-86	-2.07414599796233	0.19	0.391	2.92106226863263e-82	T_cells	SGK1
4.0410061701035e-86	0.777467955393926	0.31	0.116	1.00148255913675e-81	T_cells	FKBP5
8.11252986896077e-86	0.835128421092507	0.329	0.137	2.01052827742455e-81	T_cells	ZNF644
1.39405247468659e-85	0.684398761785307	0.302	0.114	3.45488024801578e-81	T_cells	ATXN2L
1.73320930421298e-85	0.605826531814922	0.395	0.18	4.29541261863102e-81	T_cells	PPP4R3A
2.31216282411754e-85	-1.58449697276123	0.365	0.535	5.73023312701049e-81	T_cells	ALOX5AP
4.21829466134021e-85	0.726005910347264	0.378	0.168	1.04541996591995e-80	T_cells	CHORDC1
5.03346011219586e-85	-1.34610804933184	0.149	0.358	1.2474424196055e-80	T_cells	FLOT1
7.87531595418789e-85	0.614613885875696	0.48	0.248	1.95173955292638e-80	T_cells	SYF2
8.18149256765402e-85	0.772478985822376	0.268	0.091	2.0276193030417e-80	T_cells	CENPC
8.55957491859361e-85	0.523470729650897	0.36	0.147	2.12131945207505e-80	T_cells	TNFAIP8
1.08501478476148e-84	0.846287714284383	0.406	0.2	2.68899214107437e-80	T_cells	DRAP1
1.15402096396094e-84	0.60286559674247	0.475	0.246	2.8600101549844e-80	T_cells	EDF1
1.71687206111319e-84	0.755011939668476	0.316	0.124	4.25492402905683e-80	T_cells	PIP4K2A
4.67566031045869e-84	0.716296967598762	0.367	0.164	1.15876889474098e-79	T_cells	SMARCA2
6.73215930501648e-84	0.613570984019245	0.253	0.081	1.66843104056223e-79	T_cells	MCUB
7.14349880463171e-84	0.559067012282502	0.55	0.307	1.77037330875188e-79	T_cells	SLC25A3
9.72457091587535e-84	0.583196233382489	0.299	0.109	2.41004041008139e-79	T_cells	CHD3
1.52968188839762e-83	0.685471188143298	0.527	0.285	3.79101062401582e-79	T_cells	ATP5ME
2.12329604910164e-83	0.530851405713267	0.556	0.303	5.26216459848859e-79	T_cells	LDHA
2.45410490687012e-83	0.805440326046525	0.297	0.116	6.08200819069622e-79	T_cells	BUB3
3.32005656506587e-83	0.736304193124776	0.406	0.193	8.22809618520274e-79	T_cells	DIAPH1
4.47295349215485e-83	0.549912494196757	0.59	0.338	1.10853206396074e-78	T_cells	ATRX
4.61267527928164e-83	0.671299507050481	0.347	0.144	1.14315931446437e-78	T_cells	JMJD6
9.51028373934688e-83	-1.5502332773135	0.091	0.276	2.35693361912234e-78	T_cells	CYB5D1
9.54165359127791e-83	-1.23211652312905	0.142	0.356	2.3647080095264e-78	T_cells	PLSCR1
1.25763109635442e-82	0.648800304246768	0.462	0.241	3.11678714609515e-78	T_cells	FAM177A1
1.27995382544427e-82	-1.49619493302712	0.374	0.559	3.17210956559853e-78	T_cells	EGR1
2.05124694602183e-82	0.692946451324272	0.4	0.19	5.08360530632591e-78	T_cells	PPP1R2
2.2714132220184e-82	0.743769979009949	0.404	0.202	5.6292433881282e-78	T_cells	SNU13
2.40965492537146e-82	0.511523909793502	0.605	0.343	5.97184780154809e-78	T_cells	CHCHD2
2.56482090669042e-82	0.87663337943738	0.475	0.241	6.35639565305087e-78	T_cells	ITGB1
3.54972145341475e-82	0.676659721902459	0.414	0.202	8.79727467799778e-78	T_cells	TTC3
3.80187453506182e-82	0.703817697513757	0.355	0.159	9.42218566024371e-78	T_cells	POLR2J3.1
5.00224441027931e-82	0.652622336644746	0.357	0.154	1.23970623219952e-77	T_cells	RALGAPA1
6.22354316438943e-82	0.664635688138766	0.277	0.099	1.54238070243063e-77	T_cells	SNHG7
1.09048970403617e-81	0.618169217288987	0.62	0.381	2.70256063351284e-77	T_cells	FAM133B
3.64733829663273e-81	0.772773072951679	0.303	0.119	9.0391985005449e-77	T_cells	MRPS6
7.06868069069649e-81	0.699300311663496	0.329	0.14	1.75183113557531e-76	T_cells	SMC3
1.00548137010791e-80	0.673450723233239	0.42	0.217	2.49188447953844e-76	T_cells	TOMM20
1.24320949644184e-80	-1.28700331482039	0.114	0.312	3.0810460950318e-76	T_cells	FBXL5
1.40006266729082e-80	0.648131390269547	0.396	0.19	3.46977530834683e-76	T_cells	TOB1
3.28676678241088e-80	-1.21602732004101	0.184	0.388	8.14559411684888e-76	T_cells	QKI
4.06243775821402e-80	0.520297098724989	0.803	0.507	1.00679394961818e-75	T_cells	GAPDH
5.19054910532516e-80	0.560877037547657	0.509	0.279	1.28637378477273e-75	T_cells	PTGES3
5.67457235018154e-80	-1.50987333037608	0.11	0.305	1.40632926554549e-75	T_cells	NBN
5.71370905064887e-80	0.710577178768136	0.373	0.168	1.41602851402231e-75	T_cells	BCAS2
1.02424975718626e-79	0.665724462954399	0.369	0.165	2.53839817323471e-75	T_cells	GTF2B
1.066346766319e-79	0.750863690215791	0.796	0.553	2.64272719096837e-75	T_cells	SH3BGRL3
1.37019693279413e-79	-0.528188272995451	0.985	0.954	3.3957590585437e-75	T_cells	HLA-B
1.8701399464063e-79	0.800662733823666	0.41	0.208	4.63476782917873e-75	T_cells	H2AFV
2.26827783412081e-79	0.69698178375973	0.474	0.247	5.62147295630162e-75	T_cells	NR4A1
2.70716623337129e-79	0.694101035328439	0.283	0.107	6.70917007616407e-75	T_cells	ABHD17A
5.08668037143935e-79	0.711386104018909	0.326	0.141	1.26063199645381e-74	T_cells	FNBP4
6.65903637687802e-79	-0.890144337738663	0.925	0.924	1.65030898528168e-74	T_cells	H3F3B
7.72949878952068e-79	0.671182163912318	0.473	0.25	1.91560168500691e-74	T_cells	DYNC1H1
2.11995589151259e-78	0.758325163181708	0.408	0.205	5.25388668593564e-74	T_cells	ATP5IF1
2.54291998913516e-78	-1.40280345552472	0.077	0.255	6.30211860907367e-74	T_cells	DCUN1D3
3.27291127625557e-78	0.686330367322274	0.347	0.158	8.11125601594419e-74	T_cells	COX20
4.85901753769333e-78	0.568364002440063	0.479	0.259	1.20421031636654e-73	T_cells	PPIG
5.0509432975102e-78	0.803873614250287	0.359	0.17	1.25177527742195e-73	T_cells	SNRPB2
5.99304365778543e-78	0.604637218127388	0.444	0.234	1.48525600970896e-73	T_cells	SSR2
[truncated: 5,136 more rows]
